# Supplementary material for: Genome-Wide Analysis of leafbladeless1-Regulated and Phased Small RNAs Underscores the Importance of the TAS3 ta-siRNA Pathway to Maize Development
Source: PLoS Genet. 2014 Dec 11;10(12):e1004826. doi: 10.1371/journal.pgen.1004826 (PMC4263373; doi:10.1371/journal.pgen.1004826)
Supplement: Dataset S1 — Annotation of LBL1 regulated 21-, 22-, and 24-nt small RNA windows. (XLS) [file pgen.1004826.s007.xls]

## Sheet: LBL1 Regulated size 21
LBL1 Regulated small RNAs: Annotation down-regulated windows
Position	WT rep1	WT rep 2	WT rep 3	lbl1 rep 1	lbl1 rep 2	lbl1 rep 3	fold change (WT/lbl1)	log2fc (WT/lbl1)	Adjusted p-value	Category	Annotation
8:130211001-130211500	168	215	146	4	2	4	52.9	5.7252	2.645e-21	FGS:gene:GRMZM2G178686:exon	tas3a
9:134289501-134290500	812	1007	658	39	12	37	28.148	4.81496	1.193e-21	FGS:gene:GRMZM2G020468:exon	tas3b
1:51294501-51295000	416	364	235	2	4	6	84.583	6.4023	1.071e-27	FGS:gene:GRMZM2G084821:exon	tas3c
10:85312001-85313000	2520	2417	1940	31	14	17	110.919	6.79336	1.155e-09	FGS:gene:GRMZM2G124744:exon	tas3d
4:136042001-136043000	1008	1594	921	4	4	6	251.643	7.97523	0.01221	FGS:gene:GRMZM5G806469:exon	tas3e
4:174849501-174850500	41	47	28	3	1	1	23.2	4.53605	6.49e-08	FGS:gene:GRMZM2G155490:exon	tas3f
9:44170001-44170500	31	19	27	2	1	1	19.25	4.26679	2.341e-06	FGS:gene:GRMZM2G588623:exon	tas3h
5:183517001-183517500	4182	4153	500	163	129	17	28.592	4.83754	8.149e-23	FGS:gene:GRMZM2G512113:exon	tas3i
6:164523501-164524000	15	17	8	0	0	0	40	5.32193	6.531e-06	FGS:gene:GRMZM2G030710:exon	arf3a
3:210271501-210272500	18	17	17	0	0	0	52	5.70044	0.007959	FGS:gene:GRMZM2G437460:exon	arf3d
5:183501001-183501500	5999	8479	4372	196	151	116	40.713	5.34742	1.567e-27	WGS:gene:GRMZM2G082055:exon	tas3g
6:12540501-12541000	10	8	11	0	0	0	29	4.85798	0.0001599	repeat:Class I	RLX_ipiki_AC212468_11834
10:90197001-90197500	11	12	9	0	0	1	32	5	0.0004504	repeat:Class II/III	DTM_Zm00851_AC186342-1
5:1953501-1954000	12	6	4	0	0	0	22	4.45943	0.002252	repeat:Class II/III	DTM_Zm00197_AC185211-1
10:116135001-116135500	13	9	8	0	1	3	7.5	2.90689	0.03672	repeat:Class II/III	DTM_Zm32512_AC187775-1
LBL1 Regulated small RNAs: Annotation up-regulated windows
Position	WT rep1	WT rep 2	WT rep 3	lbl1 rep 1	lbl1 rep 2	lbl1 rep 3	fold change (WT/lbl1)	log2fc (WT/lbl1)	Adjusted p-value	Category	Annotation
2:233765501-233766000	2	2	2	17	5	7	0.207	-2.2723	0.04932	FGS:gene:GRMZM2G020898:exon	Glucan endo-1,3-beta-glucosidase
5:6866501-6867000	2	2	1	17	5	8	0.167	-2.58208	0.01119	FGS:gene:GRMZM2G072315:exon	ribosomal L13
3:7774001-7774500	62	60	50	154	159	272	0.294	-1.76611	0.0004367	microrna:MIR156b	miR156b
5:92369001-92369500	62	60	51	154	159	271	0.296	-1.75633	0.0004736	microrna:MIR156d	miR156d
8:4791501-4792000	71	68	38	235	234	169	0.277	-1.85204	0.0001382	microrna:MIR169b	miR169b
1:292578501-292579500	43	33	24	233	209	184	0.16	-2.64386	1.617e-08	microrna:MIR390a	miR390a
5:2763501-2764500	45	35	31	255	219	207	0.163	-2.61706	1.661e-08	microrna:MIR390b	miR390b
1:6415501-6416000	132	89	72	907	1171	1147	0.091	-3.45799	5.16e-15	microrna:MIR528a	miR528a
9:153482001-153482500	132	89	72	907	1171	1147	0.091	-3.45799	5.16e-15	microrna:MIR528b	miR528b
5:160574501-160575000	10	2	6	23	20	34	0.234	-2.09542	0.003222	microrna:MIR529	miR529
1:186930001-186930500	0	2	1	18	17	31	0.045	-4.47393	4.197e-07	intergenic
1:53566501-53567000	0	0	0	3	7	10	0.05	-4.32193	0.002252	intergenic
4:52906501-52907000	0	0	0	8	5	6	0.0526316	-4.24793	0.003114	intergenic
10:112787001-112787500	0	0	0	3	4	7	0.0714286	-3.80735	0.03092	intergenic
1:201945501-201946000	2	6	7	17	25	46	0.17	-2.55639	0.000129	intergenic
6:78830001-78830500	8	6	4	12	8	42	0.29	-1.78588	0.043	intergenic
10:117951501-117952000	1	0	1	5	26	42	0.027	-5.2109	1.259e-08	repeat:Class I	RLG_gyma_AC190530_2365
1:114472501-114473000	1	0	0	3	10	21	0.029	-5.1078	8.989e-05	repeat:Class I	RLG_gyma_AC189750_2238
9:100397501-100398000	0	0	0	3	10	20	0.030303	-5.04439	1.733e-05	repeat:Class I	RLG_gyma_AC190530_2365
9:100403501-100404000	0	0	0	3	10	20	0.030303	-5.04439	1.733e-05	repeat:Class I	RLG_gyma_AC190530_2365
9:49835001-49835500	0	0	0	3	10	20	0.030303	-5.04439	1.733e-05	repeat:Class I	RLG_gyma_AC190530_2365
3:71919501-71920000	1	0	1	2	16	22	0.05	-4.32193	7.913e-05	repeat:Class I	RLG_gyma_AC189750_2238
4:95058501-95059000	1	0	1	2	16	22	0.05	-4.32193	7.913e-05	repeat:Class I	RLG_gyma_AC190530_2365
1:266762501-266763000	0	0	0	7	4	9	0.05	-4.32193	0.002252	repeat:Class I	RLG_gyma_AC190530_2365
1:266765001-266765500	0	0	0	7	4	9	0.05	-4.32193	0.002252	repeat:Class I	RLG_gyma_AC190530_2365
9:58548501-58549000	1	0	1	2	16	22	0.05	-4.32193	7.913e-05	repeat:Class I	RLG_gyma_AC190530_2365
9:58556001-58556500	1	0	1	2	16	22	0.05	-4.32193	7.913e-05	repeat:Class I	RLG_gyma_AC190530_2365
4:143611501-143612000	1	0	1	2	16	22	0.05	-4.32193	7.913e-05	repeat:Class I	RLG_gyma_AC190530_2365
1:53574501-53575000	0	2	0	10	12	17	0.051	-4.29336	0.0001036	repeat:Class I	RLG_gyma_AC189750_2238
3:169694001-169694500	0	0	0	5	4	7	0.0625	-4	0.01221	repeat:Class I	RLG_gyma_AC189750_2238
5:93107001-93107500	0	0	0	1	5	10	0.0625	-4	0.01221	repeat:Class I	RLG_gyma_AC189750_2238
7:58472501-58473000	1	0	2	2	16	22	0.075	-3.73697	0.0003037	repeat:Class I	RLG_gyma_AC189750_2238
4:143564001-143564500	1	0	2	2	16	22	0.075	-3.73697	0.0003037	repeat:Class I	RLG_gyma_AC190530_2365
5:18814501-18815000	0	0	0	3	4	6	0.0769231	-3.70044	0.04932	repeat:Class I	RLG_gyma_AC190530_2365
4:68893001-68893500	0	0	0	1	5	7	0.0769231	-3.70044	0.04932	repeat:Class I	RLG_gyma_AC190530_2365
1:201944001-201945000	4	2	2	17	26	26	0.116	-3.1078	0.009405	repeat:Class I	RLG_gyma_AC189750_2238
7:7542501-7543000	2	0	3	6	17	20	0.116	-3.1078	0.001393	repeat:Class I	RLG_gyma_AC212146_11616
6:82397501-82398000	2	0	3	6	16	19	0.122	-3.03505	0.002113	repeat:Class I	RLG_gyma_AC190530_2365
9:40674001-40674500	2	0	3	6	16	19	0.122	-3.03505	0.002113	repeat:Class I	RLG_gyma_AC198939_6228
3:52118501-52119000	2	0	3	6	16	19	0.122	-3.03505	0.002113	repeat:Class I	RLG_gyma_AC198939_6228
9:40683001-40683500	2	0	3	6	16	19	0.122	-3.03505	0.002113	repeat:Class I	RLG_gyma_AC206653_9288
1:186568501-186569000	2	0	3	6	16	19	0.122	-3.03505	0.002113	repeat:Class I	RLG_gyma_AC212146_11616
3:55247001-55247500	2	0	3	6	15	19	0.125	-3	0.002252	repeat:Class I	RLG_gyma_AC190530_2365
1:19024001-19024500	2	0	3	6	15	19	0.125	-3	0.002252	repeat:Class I	RLG_gyma_AC198939_6228
1:18997501-18998000	2	0	3	6	15	19	0.125	-3	0.002252	repeat:Class I	RLG_gyma_AC212146_11616
3:32602501-32603000	2	0	3	6	15	19	0.125	-3	0.002252	repeat:Class I	RLG_gyma_AC212146_11616
6:53434501-53435000	2	0	3	6	15	19	0.125	-3	0.002252	repeat:Class I	RLG_gyma_AC212146_11616
3:32611001-32611500	2	0	3	6	15	19	0.125	-3	0.002252	repeat:Class I	RLG_gyma_AC212146_11616
5:193706501-193707000	2	2	2	10	15	15	0.15	-2.73697	0.002113	repeat:Class I	RLG_gyma_AC189750_2238
3:169687001-169687500	0	3	2	11	7	15	0.152	-2.71786	0.01599	repeat:Class I	RLG_gyma_AC189750_2238
9:87483501-87484000	2	1	2	9	13	11	0.152	-2.71786	0.01599	repeat:Class I	RLG_gyma_AC198939_6228
4:187839001-187839500	2	2	2	10	15	14	0.154	-2.699	0.002252	repeat:Class I	RLG_gyma_AC190530_2365
4:187847501-187848000	2	2	2	10	15	14	0.154	-2.699	0.002252	repeat:Class I	RLG_gyma_AC190530_2365
5:38938001-38938500	0	0	0	1	4	9	0.0714286	-3.80735	0.03092	repeat:Class I	RLX_ipiki_AC212468_11834
10:118770501-118771000	1	1	2	9	9	11	0.138	-2.85726	0.01974	repeat:Class I	RLX_ipiki_AC212468_11834
3:88574501-88575500	2	0	2	4	32	46	0.049	-4.35107	7.546e-05	repeat:Class I	RLX_naiba_AC195481_139/Zm_AC146796.5_3L
3:88583501-88584000	1	0	1	2	16	23	0.049	-4.35107	7.546e-05	repeat:Class I	RLX_naiba_AC195481_139/Zm_AC146796.5_3L
6:70217001-70217500	1	0	1	2	16	22	0.05	-4.32193	7.913e-05	repeat:Class I	RLX_naiba_AC195481_139
9:121291501-121292000	1	0	1	2	16	22	0.05	-4.32193	7.913e-05	repeat:Class I	RLX_naiba_AC195481_139
9:121161501-121162000	1	0	1	2	16	22	0.05	-4.32193	7.913e-05	repeat:Class I	RLX_naiba_AC195481_139
2:92609501-92610000	1	0	2	2	16	22	0.075	-3.73697	0.0003037	repeat:Class I	Zm_AC146796.5_3L
6:104827001-104827500	2	0	3	6	16	19	0.122	-3.03505	0.002113	repeat:Class I	Zm_AC146796.5_3L
1:73382001-73382500	1	1	0	4	7	11	0.091	-3.45799	0.03061	repeat:Class II/III	Zm_Tourist_22
9:131257001-131258000	0	1	0	15	13	19	0.021	-5.57347	0.0001634	repeat:Other	ZRSiRGRR00000035

## Sheet: LBL1 Regulated Size 22
LBL1 Regulated small RNAs: Annotation down-regulated windows
Position	WT rep1	WT rep 2	WT rep 3	lbl1 rep 1	lbl1 rep 2	lbl1 rep 3	fold change (WT/lbl1)	log2fc (WT/lbl1)	Adjusted p-value	Category	Annotation
8:130211001-130211500	31	41	15	1	2	1	21.75	4.44294	2.935e-06	FGS:gene:GRMZM2G178686:exon	tas3a
9:134289501-134290500	123	169	83	5	1	0	62.5	5.96578	1.8e-14	FGS:gene:GRMZM2G020468:exon	tas3b
1:51294501-51295000	59	48	18	0	1	0	125	6.96578	3.544e-10	FGS:gene:GRMZM2G084821:exon	tas3c
10:85312001-85313000	139	147	84	4	0	1	74	6.20945	0.0006064	FGS:gene:GRMZM2G124744:exon	tas3d
4:136042501-136043000	13	13	6	1	1	0	16	4	0.007082	FGS:gene:GRMZM5G806469:exon	tas3e
4:174849501-174850500	37	46	36	1	1	3	23.8	4.57289	3.882e-07	FGS:gene:GRMZM2G155490:exon	tas3f
9:44170001-44170500	18	11	7	1	0	0	36	5.16993	0.0006064	FGS:gene:GRMZM2G588623:exon	tas3h
5:183517001-183517500	376	309	68	18	5	3	28.962	4.85609	7.443e-13	FGS:gene:GRMZM2G512113:exon	tas3i
3:210271501-210272000	8	3	5	0	0	0	16	4	0.03403	FGS:gene:GRMZM2G437460:exon	arf3d
7:21799501-21800000	17	1	0	0	0	0	18	4.16993	0.01647	FGS:gene:GRMZM2G093276:exon	ZIP zinc/iron transport family protein
5:183501001-183501500	238	274	115	15	14	8	16.946	4.08287	1.654e-09	WGS:gene:GRMZM2G082055:exon	tas3g
3:227965001-227965500	5	6	15	0	2	0	13	3.70044	0.02605	repeat:Class I	RIX_ekeje_AC197537-0
8:170321501-170322000	19	19	19	1	4	1	9.5	3.24793	0.00531	repeat:Class I	RIX_ekeje_AC197537-0
5:134243001-134243500	14	13	15	1	2	2	8.4	3.07039	0.01265	repeat:Class I	RIX_ekeje_AC197537-0
5:216501501-216502000	14	13	15	1	2	2	8.4	3.07039	0.01265	repeat:Class I	RIX_ekeje_AC197537-0
6:40059501-40060000	9	7	15	2	2	0	7.75	2.9542	0.04849	repeat:Class I	RIX_ekeje_AC197537-0
4:93274001-93274500	16	18	19	1	4	2	7.571	2.92048	0.01669	repeat:Class I	RIX_ekeje_AC197537-0
8:160251001-160251500	13	9	15	0	2	0	18.5	4.20945	0.001968	repeat:Class I	RIX_hiimam_AC207734_9687
9:111913001-111913500	10	5	5	0	0	1	20	4.32193	0.04391	repeat:Class I	RLC_giepum_AC197531_5634
4:65064501-65065000	60	84	83	19	14	22	4.127	2.04509	0.0256	repeat:Class I	RLC_giepum_AC197531_5634
5:188210501-188211000	60	84	83	19	14	22	4.127	2.04509	0.0256	repeat:Class I	RLC_giepum_AC197531_5634
7:1012501-1013000	60	84	83	19	14	22	4.127	2.04509	0.0256	repeat:Class I	RLC_giepum_AC197531_5634
8:163330501-163331000	60	84	83	19	14	22	4.127	2.04509	0.0256	repeat:Class I	RLC_giepum_AC197531_5634
10:126047501-126048000	5	10	10	1	0	0	25	4.64386	0.009485	repeat:Class I	RLC_giepum_AC211155_11010
8:156851001-156851500	5	6	6	0	0	0	17	4.08746	0.0246	repeat:Class I	RLC_giepum_AC211155_11010
6:12078001-12078500	15	18	12	1	0	0	45	5.49185	7.86e-05	repeat:Class I	RLX_ipiki_AC212468_11834
6:12315001-12315500	15	18	12	1	0	0	45	5.49185	7.86e-05	repeat:Class I	RLX_ipiki_AC212468_11834
5:1952501-1953000	6	6	3	0	0	0	15	3.90689	0.04849	repeat:Class II/III	DTM_Zm00197_AC185211-1
5:71926501-71927000	228	324	194	38	96	21	4.813	2.26694	0.003067	repeat:Class II/III	ZM_CACTA_57
2:159371501-159372000	236	331	198	44	99	24	4.581	2.19566	0.00494	repeat:Class II/III	ZM_CACTA_99
4:91645001-91645500	236	331	198	44	99	24	4.581	2.19566	0.00494	repeat:Class II/III	ZM_CACTA_99
3:214132001-214133000	472	664	396	87	200	48	4.573	2.19314	0.00494	repeat:Class II/III	ZM_CACTA_99
4:110938001-110939000	465	658	392	84	201	48	4.55	2.18587	0.008467	repeat:Class II/III	ZM_CACTA_99
4:21947001-21947500	233	331	194	49	97	27	4.382	2.13159	0.00774	repeat:Class II/III	ZM_CACTA_99
1:39252501-39253000	6	5	4	0	0	0	15	3.90689	0.04849	repeat:Class II/III	Zm_hAT_26
LBL1 Regulated small RNAs: Annotation up-regulated windows
Position	WT rep1	WT rep 2	WT rep 3	lbl1 rep 1	lbl1 rep 2	lbl1 rep 3	fold change (WT/lbl1)	log2fc (WT/lbl1)	Adjusted p-value	Category	Annotation
2:233765501-233766000	5	2	0	28	9	5	0.167	-2.58208	0.01262	FGS:gene:GRMZM2G020898:exon	Glucan endo-1,3-beta-glucosidase
9:16694001-16694500	3	1	1	5	6	27	0.132	-2.92139	0.01594	FGS:gene:GRMZM2G075463:exon	known protein coding
10:133992501-133993000	8	10	3	13	45	51	0.193	-2.37333	0.00158	FGS:gene:GRMZM2G102860:exon	known protein coding
5:6866501-6867000	6	2	1	29	9	8	0.196	-2.35107	0.0246	FGS:gene:GRMZM2G072315:exon	ribosomal L13
4:178593001-178593500	0	0	0	4	3	22	0	-4.85798	0.0002705	WGS:gene:GRMZM2G471555:intron	Alpha-glucuronidase
3:76491501-76492000	0	0	1	17	21	49	0.011	-6.50635	7.135e-09	intergenic
2:87071501-87072000	0	1	1	16	25	50	0.022	-5.50635	2.35e-08	intergenic
9:116612001-116612500	1	0	1	13	21	25	0.034	-4.87832	6.049e-06	intergenic
7:88939001-88939500	0	0	1	1	12	14	0.037	-4.75633	0.003067	intergenic
9:116561501-116562000	1	2	1	15	35	38	0.045	-4.47393	1.279e-07	intergenic
2:175206501-175207000	0	1	0	0	10	9	0.053	-4.23786	0.04391	intergenic
9:116646001-116646500	0	2	0	3	16	18	0.054	-4.2109	0.0009381	intergenic
1:242930001-242930500	0	0	0	2	5	9	0	-4	0.0246	intergenic
1:53574501-53575500	9	7	7	77	118	161	0.065	-3.94342	5.044e-09	intergenic
1:53566001-53567000	6	6	6	53	83	124	0.069	-3.85726	6.817e-08	intergenic
10:112787001-112787500	1	1	1	4	16	15	0.086	-3.53952	0.00494	intergenic
2:124944001-124944500	0	0	2	2	4	17	0.087	-3.52284	0.04391	intergenic
3:124051501-124052000	1	1	1	3	11	13	0.111	-3.17137	0.04337	intergenic
10:146735001-146735500	45	35	18	132	117	117	0.268	-1.8997	0.004206	intergenic
10:146759501-146760000	24	23	17	64	79	64	0.309	-1.69432	0.02985	intergenic
10:146778001-146778500	25	22	17	62	73	62	0.325	-1.62149	0.04391	intergenic
10:146776501-146777000	62	53	35	164	142	149	0.33	-1.59946	0.02741	intergenic
10:146786501-146787000	68	63	40	178	154	161	0.347	-1.52699	0.04337	intergenic
6:159661001-159661500	1	0	0	8	13	12	0.03	-5.05889	0.0006064	repeat:Class I	RLC_ji_AC210731_10832
3:36054001-36054500	1	0	0	8	14	13	0.029	-5.1078	0.0003728	repeat:Class I	RLG_cinful-zeon_AC122696_11896
8:118756001-118756500	0	0	0	1	8	5	0	-3.80735	0.04849	repeat:Class I	RLG_cinful-zeon_AC210140_10614/Zm_AC146796.5_3L
3:220909501-220910000	1	7	0	18	13	7	0.211	-2.24469	0.0497	repeat:Class I	RLG_cinful-zeon_AC194347_4039
2:84359501-84360000	1	7	0	18	13	7	0.211	-2.24469	0.0497	repeat:Class I	RLG_cinful-zeon_AC201757_7049
1:30104501-30105000	1	7	0	18	13	7	0.211	-2.24469	0.0497	repeat:Class I	RLG_cinful-zeon_AC201757_7049
6:122042501-122043000	0	0	0	9	27	22	0	-5.85798	1.096e-07	repeat:Class I	RLG_gyma_AC189750_2238
5:106334501-106335000	0	0	0	7	21	16	0	-5.45943	2.935e-06	repeat:Class I	RLG_gyma_AC190530_2365
3:68323001-68324000	0	1	2	20	39	71	0.023	-5.44222	0.004181	repeat:Class I	RLG_gyma_AC189750_2238/RLG_xilon-diguus_AC203313_7774
4:121861501-121862000	0	2	0	13	26	43	0.024	-5.38082	9.027e-08	repeat:Class I	RLG_gyma_AC198939_6228
4:121871001-121871500	0	2	0	13	26	43	0.024	-5.38082	9.027e-08	repeat:Class I	RLG_gyma_AC198939_6228
8:72105001-72105500	0	2	0	14	27	44	0.024	-5.38082	6.798e-08	repeat:Class I	RLG_gyma_AC198939_6228
7:16020001-16020500	0	2	0	13	26	43	0.024	-5.38082	9.027e-08	repeat:Class I	RLG_gyma_AC198939_6228
7:16029501-16030000	0	2	0	13	26	43	0.024	-5.38082	9.027e-08	repeat:Class I	RLG_gyma_AC206653_9288
2:198965501-198966000	1	0	0	8	15	13	0.028	-5.15843	0.000296	repeat:Class I	RLG_gyma_AC189750_2238
4:188631501-188632000	1	0	0	8	14	13	0.029	-5.1078	0.0003728	repeat:Class I	RLG_gyma_AC190530_2365
8:99128501-99129000	1	0	0	8	14	13	0.029	-5.1078	0.0003728	repeat:Class I	RLG_gyma_AC190530_2365
3:32602501-32603000	0	0	1	5	11	14	0.033	-4.92139	0.001286	repeat:Class I	RLG_gyma_AC212146_11616
3:32611001-32611500	0	0	1	5	11	14	0.033	-4.92139	0.001286	repeat:Class I	RLG_gyma_AC212146_11616
9:100397501-100398000	3	1	0	29	27	57	0.035	-4.8365	5.541e-09	repeat:Class I	RLG_gyma_AC190530_2365
4:68893001-68893500	2	0	0	9	25	21	0.036	-4.79586	1.437e-05	repeat:Class I	RLG_gyma_AC190530_2365
9:49835001-49835500	3	1	0	28	26	56	0.036	-4.79586	8.302e-09	repeat:Class I	RLG_gyma_AC190530_2365
3:169694001-169694500	1	1	0	10	15	27	0.038	-4.71786	2.803e-05	repeat:Class I	RLG_gyma_AC189750_2238
9:2952501-2953000	1	0	1	9	22	20	0.039	-4.68038	3.354e-05	repeat:Class I	RLG_gyma_AC189750_2238
1:16290501-16291000	0	2	4	31	41	71	0.042	-4.57347	8.302e-09	repeat:Class I	RLG_gyma_AC190530_2365
9:87485001-87485500	0	1	0	5	10	9	0.042	-4.57347	0.009485	repeat:Class I	RLG_gyma_AC190530_2365
4:52906501-52907500	4	4	6	61	112	154	0.043	-4.53952	5.044e-09	repeat:Class I	RLG_gyma_AC189750_2238
6:82397501-82398000	0	0	1	5	7	11	0.043	-4.53952	0.009485	repeat:Class I	RLG_gyma_AC190530_2365
2:173129501-173130000	0	0	0	4	7	12	0	-4.52356	0.001543	repeat:Class I	RLG_gyma_AC198939_6228
1:114472501-114473000	4	1	0	28	27	59	0.044	-4.50635	1.777e-08	repeat:Class I	RLG_gyma_AC189750_2238
9:100403501-100404000	3	2	0	28	26	56	0.045	-4.47393	3.12e-08	repeat:Class I	RLG_gyma_AC190530_2365
1:266765001-266765500	0	2	3	19	48	43	0.045	-4.47393	9.027e-08	repeat:Class I	RLG_gyma_AC190530_2365
3:169687001-169687500	4	3	1	32	45	94	0.047	-4.4112	2.565e-09	repeat:Class I	RLG_gyma_AC189750_2238
10:117951501-117952000	4	1	2	33	41	74	0.047	-4.4112	5.541e-09	repeat:Class I	RLG_gyma_AC190530_2365
1:266762501-266763000	0	2	3	19	48	40	0.047	-4.4112	1.177e-07	repeat:Class I	RLG_gyma_AC190530_2365
2:173144001-173144500	0	0	0	4	6	11	0	-4.39232	0.00419	repeat:Class I	RLG_gyma_AC198939_6228
5:93107001-93107500	1	1	0	12	15	15	0.048	-4.38082	0.0003273	repeat:Class I	RLG_gyma_AC189750_2238
2:221610001-221610500	1	0	0	3	8	9	0.05	-4.32193	0.03298	repeat:Class I	RLG_gyma_AC190530_2365
2:53883501-53884000	0	0	0	2	6	11	0	-4.24793	0.008467	repeat:Class I	RLG_gyma_AC198939_6228
4:143564001-143564500	1	0	1	5	16	17	0.053	-4.23786	0.0007373	repeat:Class I	RLG_gyma_AC190530_2365
3:55247001-55247500	0	0	1	3	6	10	0.053	-4.23786	0.04391	repeat:Class I	RLG_gyma_AC190530_2365
8:31981001-31981500	0	0	1	3	7	9	0.053	-4.23786	0.04391	repeat:Class I	RLG_gyma_AC190530_2365
9:58556001-58556500	1	0	1	5	16	17	0.053	-4.23786	0.0007373	repeat:Class I	RLG_gyma_AC190530_2365
4:143611501-143612000	1	0	1	5	16	17	0.053	-4.23786	0.0007373	repeat:Class I	RLG_gyma_AC190530_2365
6:70216501-70217500	2	1	1	10	26	39	0.053	-4.23786	0.0007373	repeat:Class I	RLG_gyma_AC190530_2365/RLX_naiba_AC195481_139L
1:172316001-172316500	0	0	0	3	7	8	0	-4.16993	0.01158	repeat:Class I	RLG_gyma_AC198939_6228
1:172317501-172318000	0	0	0	3	7	8	0	-4.16993	0.01158	repeat:Class I	RLG_gyma_AC212146_11616
3:36061501-36062000	1	0	1	8	14	13	0.057	-4.13289	0.001542	repeat:Class I	RLG_gyma_AC190530_2365
4:91738001-91738500	0	0	0	3	2	12	0	-4.08746	0.01647	repeat:Class I	RLG_gyma_AC190530_2365
9:2958501-2959000	1	0	2	9	22	19	0.06	-4.05889	0.0001764	repeat:Class I	RLG_gyma_AC189750_2238
1:186930001-186931000	9	10	7	75	136	209	0.062	-4.01159	4.378e-11	repeat:Class I	RLG_gyma_AC189750_2238
4:64899001-64899500	0	0	2	3	5	24	0.062	-4.01159	0.003299	repeat:Class I	RLG_gyma_AC189750_2238
1:276549001-276549500	0	0	2	2	5	24	0.065	-3.94342	0.00419	repeat:Class I	RLG_gyma_AC189750_2238
5:15893501-15894000	0	0	2	2	5	24	0.065	-3.94342	0.00419	repeat:Class I	RLG_gyma_AC189750_2238
9:118629001-118629500	0	0	0	0	5	10	0	-3.90689	0.03403	repeat:Class I	RLG_gyma_AC212146_11616
4:143518501-143519500	0	0	4	4	10	45	0.068	-3.87832	0.00905	repeat:Class I	RLG_gyma_AC189750_2238
7:130176001-130176500	0	3	0	7	21	16	0.068	-3.87832	0.0007071	repeat:Class I	RLG_gyma_AC190530_2365
6:10352501-10353000	2	2	6	23	52	68	0.07	-3.8365	1.096e-07	repeat:Class I	RLG_gyma_AC189750_2238
6:94270001-94270500	3	1	0	9	23	25	0.07	-3.8365	3.354e-05	repeat:Class I	RLG_gyma_AC190530_2365
6:10344501-10345500	4	2	5	26	56	74	0.071	-3.81604	2.935e-06	repeat:Class I	RLG_gyma_AC190530_2365/Zm_AC146796.5_3L
3:56382501-56383000	0	0	0	1	8	5	0	-3.80735	0.04849	repeat:Class I	RLG_gyma_AC189750_2238
7:77227001-77227500	0	0	0	1	9	4	0	-3.80735	0.04849	repeat:Class I	RLG_gyma_AC189750_2238
5:193706501-193707000	2	1	3	10	24	43	0.078	-3.68038	3.354e-05	repeat:Class I	RLG_gyma_AC189750_2238
7:58472501-58473000	2	0	1	5	15	18	0.079	-3.662	0.002594	repeat:Class I	RLG_gyma_AC189750_2238
5:18807501-18808000	1	1	0	2	13	9	0.083	-3.59074	0.03385	repeat:Class I	RLG_gyma_AC190530_2365
9:40674001-40674500	0	1	1	6	7	11	0.083	-3.59074	0.03385	repeat:Class I	RLG_gyma_AC198939_6228
9:40683001-40683500	0	1	1	6	7	11	0.083	-3.59074	0.03385	repeat:Class I	RLG_gyma_AC206653_9288
1:186568501-186569000	0	1	1	6	7	11	0.083	-3.59074	0.03385	repeat:Class I	RLG_gyma_AC212146_11616
1:99916501-99917000	0	0	2	2	4	17	0.087	-3.52284	0.04391	repeat:Class I	RLG_gyma_AC190530_2365
10:74203501-74204000	0	0	2	2	4	17	0.087	-3.52284	0.04391	repeat:Class I	RLG_gyma_AC190530_2365
1:19024001-19024500	0	2	3	9	19	29	0.088	-3.50635	0.0003936	repeat:Class I	RLG_gyma_AC198939_6228
1:18997501-18998000	0	2	3	9	19	29	0.088	-3.50635	0.0003936	repeat:Class I	RLG_gyma_AC212146_11616/RLG_gyma_AC198939_6228
1:201944001-201946500	24	16	18	104	241	301	0.09	-3.47393	0.007336	repeat:Class I	RLG_gyma_AC189750_2238/Zm_Ac146796.5_3L/RLX_naiba_AC195481_139/RLG_gyma_AC190530_2365
7:7542501-7543000	0	3	3	13	22	30	0.092	-3.44222	0.0002705	repeat:Class I	RLG_gyma_AC212146_11616
2:82991001-82991500	0	1	2	2	5	25	0.094	-3.4112	0.009842	repeat:Class I	RLG_gyma_AC189750_2238
4:187839001-187839500	1	1	3	6	15	31	0.096	-3.38082	0.0009139	repeat:Class I	RLG_gyma_AC190530_2365
3:52118501-52119000	0	3	3	12	20	30	0.097	-3.36587	0.0004157	repeat:Class I	RLG_gyma_AC198939_6228
1:5271501-5272000	0	0	3	8	11	12	0.097	-3.36587	0.01244	repeat:Class I	RLG_gyma_AC198939_6228
5:164625001-164625500	0	0	3	8	11	12	0.097	-3.36587	0.01244	repeat:Class I	RLG_gyma_AC198939_6228
2:200973001-200973500	0	0	3	8	11	12	0.097	-3.36587	0.01244	repeat:Class I	RLG_gyma_AC212146_11616
8:97553001-97553500	1	2	0	6	10	13	0.103	-3.27928	0.02605	repeat:Class I	RLG_gyma_AC190530_2365
2:8400001-8400500	1	1	1	3	7	18	0.107	-3.22432	0.03372	repeat:Class I	RLG_gyma_AC189750_2238
9:25186001-25186500	0	3	0	5	10	13	0.107	-3.22432	0.03372	repeat:Class I	RLG_gyma_AC190530_2365
3:71919501-71920000	1	0	3	5	15	17	0.108	-3.2109	0.008543	repeat:Class I	RLG_gyma_AC189750_2238
5:18814501-18815000	2	1	1	4	17	16	0.108	-3.2109	0.008543	repeat:Class I	RLG_gyma_AC190530_2365
3:71910501-71911000	1	0	2	2	7	18	0.111	-3.17137	0.03372	repeat:Class I	RLG_gyma_AC190530_2365
4:187847501-187848000	1	1	4	6	15	31	0.115	-3.12029	0.002153	repeat:Class I	RLG_gyma_AC190530_2365
3:36455501-36456000	1	2	2	5	8	29	0.119	-3.07097	0.007336	repeat:Class I	RLG_gyma_AC190530_2365
4:95058501-95059000	2	2	1	6	16	18	0.125	-3	0.003798	repeat:Class I	RLG_gyma_AC190530_2365
9:58548501-58549000	2	3	1	6	16	17	0.154	-2.699	0.01063	repeat:Class I	RLG_gyma_AC190530_2365
9:25178501-25179000	1	4	0	6	12	12	0.167	-2.58208	0.03985	repeat:Class I	RLG_gyma_AC190530_2365
1:221160501-221161000	1	7	0	18	13	7	0.211	-2.24469	0.0497	repeat:Class I	RLG_nihep_AC194441_4115
6:49960001-49960500	0	0	2	2	5	24	0.065	-3.94342	0.00419	repeat:Class I	RLG_prem1_AC212325_11702
9:131258001-131258500	1	1	2	7	11	16	0.118	-3.08314	0.01612	repeat:Class I	RLX_ipiki_AC212468_11834
10:118770501-118771000	2	1	1	6	12	13	0.129	-2.95456	0.03229	repeat:Class I	RLX_ipiki_AC212468_11834
2:95379001-95379500	0	0	0	5	9	15	0	-4.85798	0.0002705	repeat:Class I	RLX_naiba_AC195481_139
3:81916501-81917000	0	1	0	3	10	11	0.042	-4.57347	0.009485	repeat:Class I	RLX_naiba_AC195481_139
6:130439001-130439500	1	1	0	8	12	19	0.051	-4.29336	0.0006078	repeat:Class I	RLX_naiba_AC195481_139
7:163156001-163156500	1	2	0	8	17	30	0.055	-4.18442	6.17e-05	repeat:Class I	RLX_naiba_AC195481_139
6:38943501-38944000	0	0	0	3	5	10	0	-4.16993	0.01158	repeat:Class I	RLX_naiba_AC195481_139
3:88575001-88575500	0	0	2	6	10	13	0.069	-3.85726	0.007082	repeat:Class I	RLX_naiba_AC195481_139/Zm_AC146796.5_3L
6:70181001-70181500	1	2	0	5	14	23	0.071	-3.81604	0.001026	repeat:Class I	RLX_naiba_AC195481_139
9:121291501-121292000	1	0	2	5	18	18	0.073	-3.77596	0.001286	repeat:Class I	RLX_naiba_AC195481_139
9:121161501-121162000	1	0	2	5	17	18	0.075	-3.73697	0.001582	repeat:Class I	RLX_naiba_AC195481_139
5:71259501-71260000	2	0	1	3	9	20	0.094	-3.4112	0.009842	repeat:Class I	RLX_naiba_AC195481_139
3:88583501-88584000	1	0	2	6	9	13	0.107	-3.22432	0.02605	repeat:Class I	RLX_naiba_AC195481_139/Zm_AC146796.5_3L
7:78632501-78633000	7	2	2	17	14	22	0.208	-2.26534	0.0246	repeat:Class I	RLX_naiba_AC195481_139/RXL_joemon_AC177891_147
9:4069001-4069500	0	0	0	4	7	11	0	-4.45943	0.003067	repeat:Class I	Zm_AC146796.5_3L
2:92609501-92610000	1	0	1	5	16	17	0.053	-4.23786	0.0007373	repeat:Class I	Zm_AC146796.5_3L
8:134840001-134840500	1	2	0	9	23	19	0.059	-4.08314	0.0001428	repeat:Class I	Zm_AC146796.5_3L
3:79322501-79323000	0	0	0	1	9	4	0	-3.80735	0.04849	repeat:Class I	Zm_AC146796.5_3L
10:46264501-46265000	0	0	2	2	4	17	0.087	-3.52284	0.04391	repeat:Class I	Zm_AC147016.3_1L_A
6:104827001-104827500	0	2	3	10	18	28	0.089	-3.49005	0.0004682	repeat:Class I	Zm_AC146796.5_3L
9:131257001-131257500	0	2	0	4	9	13	0.077	-3.699	0.02002	repeat:Other	ZRSiRGRR00000035

## Sheet: LBL1 Regulated Size 24
LBL1 Regulated small RNAs: Annotation down-regulated windows
Position	WT rep 1	WT rep 2	WT rep 3	lbl1 rep 1	lbl1 rep 2	lbl1 rep 3	fold change (WT/lbl1)	log2fc (WT/lbl1)	Adjusted p-value	Category	Annotation
8:130211001-130211500	6	13	15	2	1	1	8.5	3.08746	0.01913	FGS:gene:GRMZM2G178686:exon	tas3a
9:134289501-134290500	26	47	30	0	1	1	51.5	5.6865	3.72e-11	FGS:gene:GRMZM2G020468:exon	tas3b
10:85312501-85313000	17	33	13	1	1	0	31.5	4.97728	2.986e-08	FGS:gene:GRMZM2G124744:exon	tas3d
5:183517001-183517500	19	22	19	0	0	0	60	5.90689	5.703e-11	FGS:gene:GRMZM2G512113:exon	tas3i
5:168393501-168394000	50	8	8	4	5	3	5.5	2.45943	0.002201	FGS:gene:GRMZM2G466549:exon	Known protein coding
6:9609501-9610000	30	20	23	7	5	9	3.476	1.79743	0.03413	FGS:gene:GRMZM2G165638:exon	Known protein coding
8:15951001-15951500	4	4	19	0	1	1	13.5	3.75489	0.004751	FGS:gene:GRMZM2G700407:exon	Novel protein coding
5:183501001-183501500	11	17	9	0	0	0	37	5.20945	1.911e-06	WGS:gene:GRMZM2G082055:exon	tas3g
6:9505001-9505500	11	13	6	0	1	1	15	3.90689	0.00204	WGS:gene:GRMZM2G044689:exon	Novel protein coding
4:165839001-165839500	8	7	7	0	1	1	11	3.45943	0.03806	WGS:gene:GRMZM2G317331:exon	Novel protein coding
4:205549501-205550000	38	6	7	5	2	2	5.667	2.50259	0.005875	WGS:gene:GRMZM2G312399:exon	Novel protein coding
6:96892001-96892500	40	63	72	1	1	1	58.333	5.86624	6.411e-23	intergenic
2:2210501-2211000	40	62	72	1	1	1	58	5.85798	7.767e-23	intergenic
6:7306001-7306500	11	22	19	1	1	0	26	4.70044	1.87e-06	intergenic
7:107392501-107393000	6	6	7	0	0	0	19	4.24793	0.005965	intergenic
1:253369501-253370000	16	17	20	3	0	0	17.667	4.14299	5.754e-06	intergenic
8:3402501-3403000	5	6	6	0	0	0	17	4.08746	0.01619	intergenic
9:10756001-10756500	52	70	89	5	3	8	13.188	3.72115	2.307e-17	intergenic
2:110318501-110319000	22	13	13	2	3	0	9.6	3.26303	0.0004838	intergenic
7:121719501-121720000	57	32	23	6	4	3	8.615	3.10685	2.326e-08	intergenic
2:145567501-145568000	46	7	6	4	4	2	5.9	2.56071	0.001076	intergenic
2:75442501-75443000	2	8	34	2	0	6	5.5	2.45943	0.01312	intergenic
10:133673001-133673500	13	31	11	2	3	7	4.583	2.19629	0.01765	intergenic
3:17806501-17807000	37	6	7	7	2	2	4.545	2.18428	0.02814	intergenic
1:23066501-23067000	17	16	18	1	4	8	3.923	1.97196	0.04989	intergenic
3:210817501-210818000	37	52	25	5	3	1	12.667	3.663	2.52e-10	repeat:Class I	RLC_ajit_AC191382_3096
2:132548001-132548500	36	62	34	6	3	9	7.333	2.8744	1.192e-08	repeat:Class I	RLC_ajit_AC191382_3096
3:210791001-210791500	47	71	41	19	8	5	4.969	2.31296	2.006e-06	repeat:Class I	RLC_ajit_AC191382_3096
6:144856501-144857500	70	76	66	10	14	23	4.511	2.17345	2.797e-05	repeat:Class I	RLC_ajit_AC191382_3096
5:93413501-93414000	19	11	18	0	1	0	48	5.58496	1.79e-06	repeat:Class I	RLC_iteki_AC214131_12504
1:177672501-177673000	25	17	25	1	1	0	33.5	5.06609	5.634e-09	repeat:Class I	RLC_iteki_AC214131_12504
8:90996001-90996500	25	17	25	1	2	0	22.333	4.48111	3.337e-08	repeat:Class I	RLC_iteki_AC214131_12504
4:11871501-11872000	25	17	25	2	2	1	13.4	3.74416	4.404e-07	repeat:Class I	RLC_iteki_AC214131_12504
1:160646001-160646500	7	1	7	0	0	0	15	3.90689	0.04168	repeat:Class I	RLC_ji_AC123834_12382
3:91111001-91111500	23	7	0	0	0	1	30	4.90689	0.0003836	repeat:Class I	RLC_leviathan_AC208826_10024
6:144861501-144862000	54	65	53	9	11	23	4	2	3.117e-05	repeat:Class I	RLC_yrer_AC198936_6221/RLC_opie_AC197084_5382
4:99149001-99149500	5	6	9	0	1	0	20	4.32193	0.0239	repeat:Class I	RLG_cinful-zeon_AC211573_11290/RLX_votaed_AC215881_13209
4:170704001-170704500	6	7	7	0	0	0	20	4.32193	0.005965	repeat:Class I	RLG_cinful-zeon_AC212696_11896
5:94829001-94829500	6	7	5	0	0	0	18	4.16993	0.01619	repeat:Class I	RLG_cinful-zeon_AC193672_3742
10:131780501-131781000	21	23	8	2	2	9	4	2	0.04989	repeat:Class I	RLG_doke_AC197224_5479/RLG_doke_AC186158_1307
6:6660501-6661000	14	17	7	1	0	1	19	4.24793	9.395e-05	repeat:Class I	RLG_grande_AC190611_2432
5:7447001-7447500	6	11	2	0	0	0	19	4.24793	0.009864	repeat:Class I	RLG_hera_AC214536_12775
1:24205001-24205500	16	19	13	2	3	4	5.333	2.41495	0.01463	repeat:Class I	RLG_huck_AC208546_9913
5:214184001-214184500	64	62	54	19	22	26	2.687	1.426	0.0239	repeat:Class I	RLG_lute_AC217373_13492
6:6136001-6136500	23	29	18	0	4	11	4.667	2.2225	0.004751	repeat:Class I	RLG_ojam_AC198400_5989
6:6118001-6118500	21	29	16	0	5	12	3.882	1.9568	0.03389	repeat:Class I	RLG_ojam_AC198400_5989
1:119974001-119974500	9	14	14	0	1	0	37	5.20945	1.443e-05	repeat:Class I	RLG_prem1_AC191715_3282
6:9615001-9615500	36	38	30	1	1	5	14.857	3.89307	5.298e-11	repeat:Class I	RLG_prem1_AC206253_9147/RLX_milt_AC198975_6250
4:208842501-208843000	10	12	14	2	1	1	9	3.16993	0.009564	repeat:Class I	RLG_prem1_AC186287_1362
7:106502501-106503000	11	14	14	3	1	1	7.8	2.96347	0.008307	repeat:Class I	RLG_prem1_AC184142_802
2:362001-362500	25	13	14	4	4	3	4.727	2.24092	0.01671	repeat:Class I	RLG_prem1_AC206253_9147
9:97798001-97798500	7	7	7	1	0	0	21	4.39232	0.0239	repeat:Class I	RLG_puck_AC211927_11478
9:97578001-97578500	2	11	6	1	0	0	19	4.24793	0.03658	repeat:Class I	RLG_uwum_AC213069_12092
4:50834501-50835000	25	17	25	1	1	0	33.5	5.06609	5.634e-09	repeat:Class I	RLG_xilon-diguus_AC185317_1058
8:32176001-32177000	30	55	35	9	6	6	5.714	2.5145	0.001459	repeat:Class I	RLG_xilon-diguus_AC185317_1058
1:208949501-208950000	6	7	9	1	1	0	11	3.45943	0.03806	repeat:Class I	RLX_afuv_AC186332_26
6:108972001-108972500	24	33	24	8	4	13	3.24	1.69599	0.04047	repeat:Class I	RLX_afuv_AC186332_26
4:69917501-69918000	19	15	11	3	3	2	5.625	2.49185	0.01744	repeat:Class I	RLX_avahi_AC191363_3084
1:219023001-219023500	16	9	16	3	3	2	5.125	2.35755	0.04168	repeat:Class I	RLX_dady_AC210684_10809
4:189376001-189376500	3	4	8	0	0	0	15	3.90689	0.04168	repeat:Class I	RLX_ekeje_AC197537-0
7:28357001-28357500	145	71	132	67	28	45	2.486	1.31383	0.01045	repeat:Class I	RLX_fajy_AC190874_2682
3:213531501-213532000	12	15	22	1	5	3	5.444	2.44467	0.008008	repeat:Class I	RLX_lamyab_AC215655_13126
8:12437001-12437500	4	8	4	0	0	0	16	4	0.0258	repeat:Class I	RLX_mada_AC211927_11478
10:78291001-78291500	10	14	17	3	1	2	6.833	2.77252	0.009864	repeat:Class I	RLX_milt_AC211742_11402
6:7053501-7055000	53	56	41	11	6	11	5.357	2.42143	0.001019	repeat:Class I	RLX_milt_AC198975_6250/RLX_milt_AC209648_10275
9:151812501-151813000	47	18	28	1	11	13	3.72	1.8953	0.007228	repeat:Class I	RLX_milt_AC194936_4356/Zm1S_16L
6:10353001-10353500	50	54	42	14	12	12	3.842	1.94186	0.0002436	repeat:Class I	RLX_naiba_AC195481_139
6:10345001-10345500	59	69	49	23	20	18	2.902	1.53705	0.009138	repeat:Class I	RLX_naiba_AC195481_139
9:64771001-64771500	21	28	28	5	7	11	3.348	1.7433	0.03395	repeat:Class I	RLX_odip_AC216266_13348
6:8743001-8743500	13	23	21	2	2	4	7.125	2.83289	0.0003918	repeat:Class I	RLX_utar_AC212228_11664
2:124041501-124042000	2	11	3	0	0	0	16	4	0.04168	repeat:Class I	RLX_uwum_AC213069_12092
5:97293501-97294000	2	10	3	0	0	0	15	3.90689	0.04168	repeat:Class I	RLX_uwum_AC213069_12092
4:116127001-116127500	41	51	23	8	12	10	3.833	1.93847	0.001425	repeat:Class I	RLX_yraj_AC205486_8834
8:171641501-171642000	22	22	32	5	5	13	3.304	1.72421	0.04119	repeat:Class I	RLX_yreud_AC198385_5976
5:196752501-196753000	62	96	63	27	22	21	3.157	1.65855	0.0008785	repeat:Class I	RLX_yreud_AC198385_5976
3:129711501-129712000	25	17	25	1	1	0	33.5	5.06609	5.634e-09	repeat:Class I	Zm_AC145226.4_1L
10:96172501-96173000	4	5	10	1	0	0	19	4.24793	0.03658	repeat:Class I	Zm_AC148112.7_7L
10:95727001-95728000	62	88	76	17	17	23	3.965	1.98732	0.0009672	repeat:Class I	Zm1S_111L
9:9494501-9495000	11	6	15	1	1	2	8	3	0.02645	repeat:Class I	Zm1S_24L
3:215453501-215454500	276	218	173	119	72	65	2.605	1.38128	0.0004473	repeat:Class II/III	DTM_Zm00473_AC191070-1/RLX_afuv_AC186332_26/DTM_Zm02703_AC177838-1
2:172261501-172262000	5	10	9	0	1	1	12	3.58496	0.02564	repeat:Class II/III	Known transposable element
10:18147001-18147500	40	63	72	1	1	1	58.333	5.86624	6.411e-23	repeat:Class II/III	Novel transposable element
1:281759001-281759500	5	8	8	0	0	1	21	4.39232	0.0239	repeat:Class II/III	Novel transposable element
8:149023001-149023500	9	6	4	0	0	0	19	4.24793	0.009864	repeat:Class II/III	Novel transposable element
8:131542501-131543000	9	5	4	0	0	0	18	4.16993	0.01619	repeat:Class II/III	Novel transposable element
8:167546001-167546500	4	2	10	0	0	0	16	4	0.0258	repeat:Class II/III	Novel transposable element
5:204312001-204312500	8	7	7	0	1	1	11	3.45943	0.03806	repeat:Class II/III	Novel transposable element
3:213013001-213013500	73	77	40	18	31	24	2.603	1.38018	0.03909	repeat:Class II/III	trep1820
8:123293501-123294000	5	10	7	0	0	0	22	4.45943	0.002201	repeat:Class II/III	ZM_CACTA_85
4:199028501-199029000	18	9	12	3	1	1	7.8	2.96347	0.008307	repeat:Class II/III	ZM_CACTA_16
10:133306001-133306500	15	17	11	1	6	1	5.375	2.42626	0.0239	repeat:Class II/III	ZM_CACTA_93/RLG_gyte_AC207411_9568
9:137087501-137088000	30	11	26	5	5	7	3.941	1.97856	0.01721	repeat:Class II/III	ZM_CACTA_noncoding_7
2:179118001-179118500	31	18	21	9	8	1	3.889	1.9594	0.01752	repeat:Class II/III	ZM_CACTA_71
4:178637501-178638000	32	29	29	8	9	10	3.333	1.73682	0.02665	repeat:Class II/III	ZM_CACTA_53
8:151266501-151267000	26	16	30	6	8	8	3.273	1.71061	0.04979	repeat:Class II/III	ZM_CACTA_5
9:3071501-3072000	217	239	162	99	87	90	2.239	1.16285	0.04262	repeat:Class II/III	ZM_CACTA_10
4:202075501-202076000	6	11	7	1	0	1	12	3.58496	0.02564	repeat:Class II/III	ZM_hAT_28
4:45983501-45984000	4	3	15	2	0	0	11	3.45943	0.03806	repeat:Class II/III	ZM_hAT_28
6:7044001-7044500	12	14	9	2	1	0	11.667	3.54436	0.004868	repeat:Class II/III	ZM_hAT_noncoding_21
6:6130501-6131500	25	17	21	6	1	2	7	2.80735	0.01463	repeat:Class II/III	ZM_hAT_noncoding_38
9:11493501-11494000	19	22	13	2	4	7	4.154	2.0545	0.03075	repeat:Class II/III	ZM_hAT_noncoding_71
3:208405501-208406500	60	60	47	14	18	11	3.884	1.95754	0.005611	repeat:Class II/III	ZM_hAT_noncoding_55
3:17022001-17022500	43	41	40	11	12	19	2.952	1.56169	0.02385	repeat:Class II/III	ZM_hAT_noncoding_65
9:7039501-7040000	64	48	31	9	7	8	5.958	2.57483	2.412e-07	repeat:Class II/III	Zm_Mariner_8 /RLX_loukuv_AC197842_5799
4:157679001-157679500	14	18	11	5	2	2	4.778	2.25641	0.04402	repeat:Class II/III	ZM_PIF/Harbinger_23
9:89199001-89199500	13	18	20	0	4	9	3.923	1.97196	0.04989	repeat:Class II/III	Zm_PIF/Harbinger_22
6:7139501-7140500	24	34	37	5	6	3	6.786	2.76256	4.268e-05	repeat:Class II/III	ZM_Tourist_18
6:8105501-8106000	19	34	17	5	3	3	6.364	2.66993	0.000354	repeat:Class II/III	ZM_Tourist_34
2:28639501-28640000	36	35	25	15	6	8	3.31	1.72683	0.02321	repeat:Class II/III	Zm_Tourist_17
5:212078001-212078500	112	142	175	79	52	60	2.246	1.16736	0.04779	repeat:Other	tandem repeat
1:207783001-207783500	6	10	7	1	0	1	11.5	3.52356	0.03806	repeat:Other	ZRSiTETN00200001
1:221866001-221866500	27	33	50	8	8	12	3.929	1.97416	0.0008785	repeat:Other	ZRSiOTOT00000022
1:244855001-244856000	91	118	176	34	31	42	3.598	1.8472	2.239e-05	repeat:Other	ZRSiOTOT00000019
LBL1 Regulated small RNAs: Annotation up-regulated windows
Position	WT rep 1	WT rep 2	WT rep 3	lbl1 rep 1	lbl1 rep 2	lbl1 rep 3	fold change (WT/lbl1)	log2fc (WT/lbl1)	Adjusted p-value	Category	Annotation
9:19161001-19161500	0	1	0	5	0	19	0.042	-4.57347	0.002382	FGS:gene:GRMZM2G443985:exon	Cysteine synthase
9:16694001-16694500	0	1	1	31	25	127	0.011	-6.50635	1.469e-29	FGS:gene:GRMZM2G075463:exon	Known protein coding
8:158338001-158338500	11	7	13	38	20	46	0.298	-1.74662	3.757e-05	FGS:gene:GRMZM2G444115:exon	Novel protein coding
3:178336501-178337000	6	5	1	11	10	17	0.316	-1.662	0.04402	FGS:gene:GRMZM2G116142:exon	Novel protein coding
7:43499501-43500000	14	10	18	34	15	46	0.442	-1.17788	0.02564	FGS:gene:AC215907.3_FG003:exon	Novel protein coding
4:195728001-195728500	5	3	2	13	11	14	0.263	-1.92687	0.0239	FGS:gene:GRMZM2G028709:exon	Serine/threonine-protein kinase CTR1
10:141560501-141561000	10	4	19	52	14	18	0.393	-1.3474	0.01338	FGS:gene:GRMZM2G456618:intron	Novel protein coding
1:295541501-295542500	13	20	20	55	40	50	0.366	-1.45008	0.007925	FGS:gene:GRMZM2G156459:intron	Putative uncharacterized protein
3:209085001-209085500	5	3	2	13	11	14	0.263	-1.92687	0.0239	WGS:gene:GRMZM2G122591:exon	Hypothetical protein
2:7412501-7413000	1	2	5	12	12	14	0.211	-2.24469	0.005031	WGS:gene:AC199913.4_FG001:exon	Novel protein coding
5:163945001-163945500	19	15	9	39	18	42	0.434	-1.20423	0.01349	WGS:gene:GRMZM2G534430:exon	Novel protein coding
4:178593001-178593500	0	0	2	31	25	126	0.011	-6.50635	3.183e-28	WGS:gene:GRMZM2G471555:intron	Novel protein coding
2:77819001-77819500	5	4	6	23	10	14	0.319	-1.64837	0.03964	WGS:gene:GRMZM5G888041:intron	Novel protein coding
6:80333001-80333500	0	1	1	9	6	13	0.071	-3.81604	0.00131	intergenic
6:18941501-18942000	3	3	4	19	25	29	0.137	-2.86775	1.362e-07	intergenic
9:131373001-131373500	0	3	1	10	7	6	0.174	-2.52284	0.02475	intergenic
1:289842501-289843000	9	7	15	67	37	46	0.207	-2.2723	6.325e-10	intergenic
6:84521001-84521500	9	15	12	52	46	59	0.229	-2.12658	2.339e-09	intergenic
9:149540501-149541000	5	3	2	14	11	14	0.256	-1.96578	0.01744	intergenic
10:2426001-2426500	5	3	2	13	11	15	0.256	-1.96578	0.01744	intergenic
10:144032501-144033000	12	4	2	27	15	27	0.261	-1.93788	0.0002389	intergenic
3:230336001-230336500	5	3	2	13	11	14	0.263	-1.92687	0.0239	intergenic
4:180248001-180248500	5	3	2	13	11	14	0.263	-1.92687	0.0239	intergenic
5:208681001-208681500	5	3	2	13	11	14	0.263	-1.92687	0.0239	intergenic
1:270732001-270732500	10	1	0	23	17	1	0.268	-1.8997	0.01913	intergenic
4:5973501-5974000	6	3	2	13	11	15	0.282	-1.82623	0.03395	intergenic
3:195397001-195397500	7	3	2	13	14	15	0.286	-1.80591	0.0266	intergenic
7:129846001-129846500	5	3	3	13	11	14	0.289	-1.79086	0.04402	intergenic
1:142226001-142226500	6	9	7	45	17	10	0.306	-1.7084	0.001328	intergenic
10:146734001-146734500	17	14	10	36	51	32	0.345	-1.53533	0.0001244	intergenic
5:208176501-208177000	4	7	4	17	20	6	0.349	-1.5187	0.04907	intergenic
5:74159501-74160000	10	7	3	24	13	18	0.364	-1.45799	0.03354	intergenic
8:38805001-38805500	10	7	3	24	13	18	0.364	-1.45799	0.03354	intergenic
4:232968001-232968500	6	7	6	14	11	27	0.365	-1.45403	0.04168	intergenic
2:224415001-224415500	7	7	8	19	11	30	0.367	-1.44615	0.02665	intergenic
1:82510501-82511000	11	7	3	25	13	18	0.375	-1.41504	0.04168	intergenic
2:213204001-213204500	11	7	3	24	13	19	0.375	-1.41504	0.04168	intergenic
6:94268501-94269000	22	20	24	76	41	58	0.377	-1.40736	4.316e-05	intergenic
10:146758501-146761000	164	185	123	404	387	342	0.417	-1.26188	3.398e-06	intergenic
8:91909501-91910000	16	10	7	43	20	14	0.429	-1.22095	0.03262	intergenic
10:146776501-146779500	295	317	218	654	652	587	0.438	-1.191	0.001281	intergenic
10:146732501-146733500	155	199	126	422	358	311	0.44	-1.18442	3.46e-07	intergenic
10:146784501-146787000	315	357	240	698	734	615	0.446	-1.16488	6.721e-05	intergenic
4:82159001-82159500	25	20	10	50	37	34	0.455	-1.13606	0.006088	intergenic
2:20535501-20536000	12	18	12	30	33	26	0.472	-1.08314	0.047	intergenic
7:172964501-172965000	20	25	17	51	42	34	0.488	-1.03505	0.01619	intergenic
10:146735001-146735500	31	34	21	65	56	55	0.489	-1.03209	0.005529	intergenic
1:142215001-142215500	22	21	21	60	25	45	0.492	-1.02327	0.02031	intergenic
1:297166001-297167500	175	188	105	328	303	308	0.498	-1.00578	0.02331	intergenic
1:80552001-80552500	4	2	2	7	13	11	0.258	-1.95456	0.04806	repeat:Class I	RLC_debeh_AC177840_246
6:7141501-7142000	0	2	0	8	10	7	0.08	-3.64386	0.004751	repeat:Class I	RLC_giepum_AC211251_11074
4:65065001-65065500	4	9	4	18	12	18	0.354	-1.49818	0.04055	repeat:Class I	RLC_giepum_AC197531_5634
2:144499001-144499500	19	29	23	40	57	61	0.449	-1.15521	0.002551	repeat:Class I	RLC_giepum_AC211155_11010
2:144507501-144508000	19	29	23	39	56	60	0.458	-1.12658	0.0038	repeat:Class I	RLC_giepum_AC211155_11010
10:113965001-113965500	16	17	13	31	42	26	0.465	-1.1047	0.02784	repeat:Class I	RLC_giepum_AC211155_11010
9:137058501-137059000	16	20	16	35	44	31	0.473	-1.08009	0.02007	repeat:Class I	RLC_giepum_AC211155_11010
9:137043501-137044000	16	21	16	35	44	32	0.477	-1.06794	0.02331	repeat:Class I	RLC_giepum_AC211155_11010
5:73149501-73150000	21	17	10	29	33	38	0.48	-1.05889	0.03241	repeat:Class I	RLC_giepum_AC197531_5634
5:178496001-178496500	16	19	16	36	41	27	0.49	-1.02915	0.03608	repeat:Class I	RLC_giepum_AC211155_11010
5:178487501-178488000	16	19	16	35	41	27	0.495	-1.0145	0.04111	repeat:Class I	RLC_giepum_AC211155_11010
7:1010501-1011000	31	29	19	42	55	61	0.5	-1	0.01406	repeat:Class I	RLC_giepum_AC197531_5634
8:10669501-10670000	31	29	17	40	55	59	0.5	-1	0.01435	repeat:Class I	RLC_giepum_AC197531_5634
5:58927001-58927500	14	20	22	41	31	45	0.479	-1.0619	0.02248	repeat:Class I	RLC_opie_AC198173_5898
6:131257001-131257500	0	0	1	5	7	14	0.038	-4.71786	0.0006092	repeat:Class I	RLG_huck_AC216048_13250
6:131258001-131258500	0	3	0	8	7	15	0.1	-3.32193	0.0003592	repeat:Class I	RLG_huck_AC216048_13250
2:139247001-139247500	3	1	2	17	11	7	0.171	-2.54793	0.002201	repeat:Class I	RLG_suda_AC215200_12975
2:139252001-139252500	3	3	3	18	19	10	0.191	-2.38836	0.0004283	repeat:Class I	RLG_suda_AC215200_12975
2:22606001-22606500	12	15	12	25	26	35	0.453	-1.14242	0.03075	repeat:Class I	RLX_avahi_AC191363_3084
5:180887501-180888000	0	4	5	10	14	13	0.243	-2.04097	0.01604	repeat:Class I	RLX_buire_AC194484_4158
1:5805001-5805500	2	2	4	12	12	8	0.25	-2	0.03608	repeat:Class I	RLX_gotur_AC201794_7086
10:118770501-118771000	0	4	0	9	6	16	0.129	-2.95456	0.0009699	repeat:Class I	RLX_ipiki_AC212468_11834
6:11714001-11714500	8	15	8	32	21	35	0.352	-1.50635	0.001712	repeat:Class I	RLX_ipiki_AC212468_11834
6:11604501-11605000	9	15	8	32	21	35	0.364	-1.45799	0.002659	repeat:Class I	RLX_ipiki_AC212468_11834
6:11922001-11922500	8	15	9	32	21	35	0.364	-1.45799	0.002659	repeat:Class I	RLX_ipiki_AC212468_11834
6:16526501-16527000	7	7	1	12	18	19	0.306	-1.7084	0.01039	repeat:Class I	RLX_kawivo_AC186793_30
6:87654501-87655000	0	1	1	11	5	23	0.051	-4.29336	1.03e-05	repeat:Class I	RLX_mada_AC208456_9876/RLG_bygum_AC188125_2053
5:217112001-217112500	1	1	3	8	8	10	0.192	-2.38082	0.02248	repeat:Class I	RLX_milt_AC211742_11402
10:140779501-140780000	7	7	2	20	20	8	0.333	-1.58641	0.02429	repeat:Class I	RLX_naseup_AC196428_5108
10:5584001-5584500	3	3	2	12	10	12	0.235	-2.08927	0.01898	repeat:Class I	RLX_vedi_AC198992_6258
7:121242001-121242500	26	17	11	55	39	30	0.435	-1.20091	0.003913	repeat:Class II/III	DTM_Zm10271_AC186904-1
4:226836001-226836500	5	7	2	10	13	18	0.341	-1.55216	0.04779	repeat:Class II/III	ZM_CACTA_51
1:114228501-114229000	12	14	7	22	31	29	0.402	-1.31473	0.007361	repeat:Class II/III	ZM_hAT_4
7:150653501-150654000	10	17	11	24	35	31	0.422	-1.24469	0.0111	repeat:Class II/III	ZM_hAT_4
3:188863501-188864000	8	13	12	20	29	28	0.429	-1.22095	0.03262	repeat:Class II/III	ZM_hAT_4
3:188874001-188874500	8	13	12	20	29	27	0.434	-1.20423	0.03893	repeat:Class II/III	ZM_hAT_4
1:286330501-286331000	0	0	0	7	6	5	0.056	-4.15843	0.003633	repeat:Class II/III	ZM_hAT_noncoding_32
2:228583001-228583500	17	20	23	42	34	45	0.496	-1.01159	0.03061	repeat:Class II/III	ZM_PIF Harbinger_3
6:8362501-8363000	14	19	27	39	54	41	0.448	-1.15843	0.004751	repeat:Class II/III	ZM_PIF Harbinger_34
3:5757501-5758000	11	11	2	19	22	19	0.4	-1.32193	0.03413	repeat:Class II/III	ZM_Stowaway_8
6:151137501-151138000	9	13	30	36	27	59	0.426	-1.23107	0.006088	repeat:Class II/III	Zm_Tourist_40
1:81429501-81430000	11	12	4	23	23	25	0.38	-1.39593	0.01238	repeat:Other	tandem repeat
5:4656001-4656500	27	9	15	20	27	59	0.481	-1.05589	0.04525	repeat:Other	ZRSiRGRR00500009
2:234215001-234215500	27	9	15	20	27	59	0.481	-1.05589	0.04525	repeat:Other	ZRSiRGRR00500009
4:169559001-169559500	27	9	15	20	27	59	0.481	-1.05589	0.04525	repeat:Other	ZRSiRGRR00500009
4:227290001-227290500	27	9	15	20	27	59	0.481	-1.05589	0.04525	repeat:Other	ZRSiRGRR00500009
7:6539001-6539500	27	9	15	20	27	59	0.481	-1.05589	0.04525	repeat:Other	ZRSiRGRR00500009
