# Supplementary material for: Genome-Wide Analysis of leafbladeless1-Regulated and Phased Small RNAs Underscores the Importance of the TAS3 ta-siRNA Pathway to Maize Development
Source: PLoS Genet. 2014 Dec 11;10(12):e1004826. doi: 10.1371/journal.pgen.1004826 (PMC4263373; doi:10.1371/journal.pgen.1004826)
Supplement: Dataset S2 — Annotation of 21-, 22-, and 24-nt phased siRNA clusters. (XLSX) [file pgen.1004826.s008.xlsx]

## Sheet: 21-nt phased clusters
Annotation of 21-nt Phased siRNA Clusters (P-score ≥ 25)
Cluster Position	Members / Length	Relative Abundance of Dominant Member	P-score	Category	Annotation
8:130211063-130211670	17/607	0.461	63.702	FGS:gene:GRMZM2G178686:exon	tas3a
9:134289848-134290079	15/231	0.639	41.4611	FGS:gene:GRMZM2G020468:exon	tas3b
1:51294511-51294698	13/187	0.794	42.8122	FGS:gene:GRMZM2G084821:exon	tas3c
10:85312784-85312971	11/187	0.959	30.5366	FGS:gene:GRMZM2G124744:exon	tas3d
4:136042463-136042631	10/168	0.983	50.0777	FGS:gene:GRMZM5G806469:exon	tas3e
5:183501056-183501222	11/166	0.923	50.5655	WGS:gene:GRMZM2G082055:exon	tas3g
5:183517110-183517278	13/168	0.588	45.3077	FGS:gene:GRMZM2G512113:exon	tas3i
10:144243389-144243891	13/502	0.471	32.7076	WGS:gene:GRMZM2G581205:exon	kinesin-like
3:187514021-187515407	26/1386	0.167	40.1409	repeat:Class I	RLC_gyepum_AC197531_5634
2:120781701-120782688	13/987	0.439	26.2242	repeat:Class I	RLC_gyepum_AC197531_5634
3:85842031-85843417	28/1386	0.178	42.48	repeat:Class I	RLC_gyepum_AC197531_5634
4:65063808-65064730	22/922	0.518	48.8547	repeat:Class I	RLC_gyepum_AC197531_5634
7:1012587-1013721	24/1134	0.192	33.8425	repeat:Class I	RLC_gyepum_AC197531_5634
4:119664172-119664884	12/712	0.884	31.7481	repeat:Class I	RLC_ji_AC186528_1508
4:120146801-120147515	12/714	0.614	26.8206	repeat:Class I	RLC_ji_AC186528_1508
3:101226189-101226777	9/588	0.958	26.6185	repeat:Class I	RLX_ipiki_AC212468_11834

## Sheet: 22-nt phased clusters
Annotation of 22-nt Phased siRNA Clusters (P-score ≥ 25)
Cluster Position	Members / Length	Relative Abundance of Dominant Member	P-score	Category	Annotation
7:138103189-138104177	24/988	0.195	25.3272	FGS:gene:GRMZM2G000264:intron	ATPase, P-type, ion transporter
3:229910017-229910697	25/680	0.405	51.4123	FGS:gene:GRMZM2G181081:intron	CIPK-like protein 1
3:229909493-229910175	22/682	0.541	28.8118	FGS:gene:GRMZM2G181081:intron	CIPK-like protein 1
3:229910746-229911208	15/462	0.392	25.6379	FGS:gene:GRMZM2G181081:intron	CIPK-like protein 1
9:145588782-145589440	23/658	0.397	37.4836	FGS:gene:GRMZM2G356579:exon,FGS:gene:GRMZM2G356618:exon	Gal oxidase
3:8341999-8342393	21/394	0.688	26.88	FGS:gene:GRMZM2G314934:exon	Novel protein coding
2:108620730-108621456	16/726	0.377	26.6891	FGS:gene:GRMZM2G410764:exon	Novel protein coding
3:8341756-8342216	24/460	0.738	26.4203	FGS:gene:GRMZM2G314934:exon	Novel protein coding
8:158344981-158345399	14/418	0.869	29.846	FGS:gene:GRMZM2G386389:exon	Novel protein coding (DUF1618)
1:264322371-264322963	17/592	0.371	28.1183	FGS:gene:GRMZM2G141834:exon	Novel protein coding/peptidase C48
1:181214285-181214703	15/418	0.874	34.0012	WGS:gene:GRMZM2G354117:exon	Novel protein coding
2:107263104-107263718	18/614	0.684	26.7248	WGS:gene:GRMZM2G481425:exon,WGS:gene:GRMZM2G180676:exon	Novel protein coding
8:158369985-158370777	28/792	0.615	59.9613	WGS:gene:GRMZM5G887548:exon	Novel protein coding (DUF1618)
4:18434178-18434530	11/352	0.943	28.8324	repeat:Class I	ji_5BL-1
1:219787077-219787715	23/638	0.577	42.863	repeat:Class I	RIX_leijoh_AC212369-0
1:203148826-203149552	16/726	0.858	38.4968	repeat:Class I	RLC_giepum_AC197531_5634
chr10:76380989-76381759	20/770	0.681	40.1952	repeat:Class I	RLC_ji_AC186528_1508
4:120005313-120006259	20/946	0.841	37.6781	repeat:Class I	RLC_ji_AC186528_1508
3:220717489-220717971	12/482	0.916	33.2151	repeat:Class I	RLC_ji_AC186528_1508
chr10:115386658-115387384	13/726	0.796	31.2488	repeat:Class I	RLC_ji_AC186528_1508
1:211887036-211887518	20/482	0.877	30.7676	repeat:Class I	RLC_ji_AC186528_1508
1:211885061-211885457	19/396	0.349	30.077	repeat:Class I	RLC_ji_AC186528_1508
3:220717249-220717709	10/460	0.996	29.7607	repeat:Class I	RLC_ji_AC186528_1508
2:196673237-196673919	16/682	0.303	29.0064	repeat:Class I	RLC_ji_AC186528_1508
3:164430754-164431370	18/616	0.799	28.2802	repeat:Class I	RLC_ji_AC186528_1508
1:231680625-231681483	23/858	0.237	27.9679	repeat:Class I	RLC_ji_AC186528_1508
2:16098476-16099200	16/724	0.412	26.5905	repeat:Class I	RLC_ji_AC186528_1508
2:16101748-16102716	16/968	0.617	26.0251	repeat:Class I	RLC_ji_AC186528_1508
7:108748697-108749621	17/924	0.645	25.4361	repeat:Class I	RLC_ji_AC186528_1508
9:143526510-143527500	10/990	0.514	26.3744	repeat:Class I	RLC_wiwa_AC191531_3153
8:172171206-172171844	13/638	0.489	25.3754	repeat:Class I	RLC_wiwa_AC191531_3153
1:82048277-82049245	17/968	0.478	25.367	repeat:Class I	RLG_cinful_zeon_AC186530_1513
2:71103225-71104171	20/946	0.784	34.1701	repeat:Class I	RLG_cinful_zeon_AC201757_7049
chr10:42842417-42843339	14/922	0.754	33.7638	repeat:Class I	RLG_cinful_zeon_AC201757_7049
1:173670312-173671014	12/702	0.468	25.6627	repeat:Class I	RLG_cinful_zeon_AC203004_7602
1:236102527-236103209	12/682	0.824	32.1538	repeat:Class I	RLG_cinful_zeon_AC205768_9013
2:55957650-55958176	9/526	0.892	29.6147	repeat:Class I	RLG_cinful_zeon_AC205768_9013
5:197971750-197972894	23/1144	0.34	51.3014	repeat:Class I	RLG_cinful_zeon_AC206171_9091
1:238123816-238124674	14/858	0.579	31.287	repeat:Class I	RLG_cinful_zeon_AC206171_9091
4:100016684-100017300	10/616	0.452	27.0649	repeat:Class I	RLG_cinful_zeon_AC206171_9091
8:136021462-136022098	15/636	0.4	26.6547	repeat:Class I	RLG_cinful_zeon_AC206171_9091
4:206043355-206044037	11/682	0.365	25.5997	repeat:Class I	RLG_cinful_zeon_AC206171_9091
8:88716011-88717133	18/1122	0.801	48.1155	repeat:Class I	RLG_cinful-zeon_AC186530_1513
5:83444296-83445242	21/946	0.504	29.162	repeat:Class I	RLG_cinful-zeon_AC186530_1513
4:38715318-38716196	13/878	0.503	25.8931	repeat:Class I	RLG_cinful-zeon_AC186530_1513
5:127221877-127222823	19/946	0.517	25.1664	repeat:Class I	RLG_cinful-zeon_AC186530_1513
5:123362001-123362727	9/726	0.958	27.6691	repeat:Class I	RLG_cinful-zeon_AC201757-7049
1:236108816-236109718	12/902	0.878	27.5574	repeat:Class I	RLG_cinful-zeon_AC205768-9013
1:29761104-29761940	26/836	0.621	53.4701	repeat:Class I	RLG_cinful-zeon_AC206171-9091
4:140221566-140222248	17/682	0.765	44.7321	repeat:Class I	RLG_cinful-zeon_AC206171-9091
8:149542177-149543387	17/1210	0.393	39.6204	repeat:Class I	RLG_cinful-zeon_AC206171-9091
4:140220307-140221209	17/902	0.629	38	repeat:Class I	RLG_cinful-zeon_AC206171-9091
3:18423889-18424461	11/572	0.301	27.5275	repeat:Class I	RLG_cinful-zeon_AC206171-9091
4:143362881-143363539	13/658	0.376	26.7445	repeat:Class I	RLG_cinful-zeon_AC206171-9091
6:84933723-84934867	16/1144	0.606	26.45	repeat:Class I	RLG_cinful-zeon_AC206171-9091
4:202779572-202780452	14/880	0.664	25.5039	repeat:Class I	RLG_cinful-zeon_AC206171-9091
2:219739731-219740435	16/704	0.694	34.6991	repeat:Class I	RLG_dagaf_AC195302_4533
8:38258307-38258879	12/572	0.87	34.4063	repeat:Class I	RLG_dagaf_AC195302_4533
3:8340242-8340724	15/482	0.956	34.2035	repeat:Class I	RLG_dagaf_AC195302_4533
5:167999503-168000119	11/616	0.915	31.157	repeat:Class I	RLG_dagaf_AC195302_4533
3:98118014-98119180	16/1166	0.75	30.896	repeat:Class I	RLG_dagaf_AC195302_4533
2:218506746-218507426	21/680	0.438	30.5985	repeat:Class I	RLG_dagaf_AC195302_4533
8:169458415-169459581	16/1166	0.612	30.3537	repeat:Class I	RLG_dagaf_AC195302_4533
9:101241283-101241899	12/616	0.494	30.1588	repeat:Class I	RLG_dagaf_AC195302_4533
3:23048166-23048694	10/528	0.98	29.7955	repeat:Class I	RLG_dagaf_AC195302_4533
9:102517009-102517449	9/440	0.946	28.5651	repeat:Class I	RLG_dagaf_AC195302_4533
2:218500240-218500966	18/726	0.409	28.0644	repeat:Class I	RLG_dagaf_AC195302_4533
9:102517337-102517733	10/396	0.874	27.2727	repeat:Class I	RLG_dagaf_AC195302_4533
7:117858352-117858880	9/528	0.778	26.6286	repeat:Class I	RLG_dagaf_AC195302_4533
1:71008029-71008491	10/462	0.831	26.4576	repeat:Class I	RLG_dagaf_AC195302_4533
2:218504973-218505411	14/438	0.693	25.6825	repeat:Class I	RLG_dagaf_AC195302_4533
2:218502969-218503451	17/482	0.836	25.3424	repeat:Class I	RLG_dagaf_AC195302_4533
7:22451191-22452157	15/966	0.448	33.4636	repeat:Class I	RLG_nihep_AC194441_4115
chr10:144241890-144242372	24/482	0.622	33.5214	repeat:Class I	RLX_hiimam_AC207734_9687
chr10:144241667-144242129	24/462	0.423	26.2101	repeat:Class I	RLX_hiimam_AC207734_9687
3:87016487-87016837	7/350	0.746	25.1001	repeat:Class I	RLX_ipiki_AC212468_11834
4:117298408-117298804	11/396	0.685	28.3029	repeat:Class I	RLX_nuhan_AC206272_9161
1:199158053-199158513	12/460	0.527	27.8093	repeat:Class I	RLX_nuhan_AC206272_9161
6:57531093-57531399	9/306	0.659	25.17	repeat:Class I	RLX_nuhan_AC206272_9161
9:155465039-155465743	12/704	0.864	26.1496	repeat:Class I	trep1820
4:33468307-33469053	11/746	0.851	29.8992	repeat:Class I	Zm1S_114L
9:22632280-22632962	24/682	0.395	30.9423	repeat:Class I	Zm1S_72L
chr10:72599143-72599627	9/484	0.945	26.9489	repeat:Class I	Zm1S_72L
1:209724307-209725251	16/944	0.423	26.7346	repeat:Class I	Zm1S_72L
4:68483818-68484698	14/880	0.753	33.152	repeat:Class I	Zm9L_9L
6:127317465-127318301	16/836	0.551	27.2361	repeat:Class I	Zm9L_9L
2:209221251-209222173	26/922	0.482	36.9611	repeat:Class II/III	DTM_Zm06455_AC195585-1
1:249084271-249084975	24/704	0.436	33.1165	repeat:Class II/III	DTM_Zm06455_AC195585-1
1:249079788-249080248	19/460	0.481	26.5163	repeat:Class II/III	DTM_Zm06455_AC195585-1
1:249086037-249086475	18/438	0.592	25.9211	repeat:Class II/III	DTM_Zm06455_AC195585-1
1:41243330-41243990	15/660	0.608	32.3435	repeat:Class II/III	k_47
1:299714064-299714722	27/658	0.312	34.3435	repeat:Class II/III	Novel transposable element
3:200787879-200788979	18/1100	0.764	59.3036	repeat:Class II/III	ZM_CACTA_10
9:3071837-3072253	13/416	0.429	29.1875	repeat:Class II/III	ZM_CACTA_10
2:227951228-227951952	10/724	0.678	28.1711	repeat:Class II/III	ZM_CACTA_102
5:104700008-104700688	11/680	0.626	28.6291	repeat:Class II/III	ZM_CACTA_109
6:67363993-67364785	12/792	0.924	32.1114	repeat:Class II/III	ZM_CACTA_56
6:96195739-96196419	19/680	0.172	29.6373	repeat:Class II/III	ZM_CACTA_57
4:17666851-17667577	13/726	0.356	27.0364	repeat:Class II/III	ZM_CACTA_90
5:155820004-155820884	26/880	0.29	37.5726	repeat:Class II/III	Zm_hAT_36
1:223891603-223891999	10/396	0.692	26.0606	repeat:Class II/III	ZM_PIF Harbinger_25
9:144151770-144152210	13/440	0.643	28.3807	repeat:Class II/III	ZM_PIF/Harbinger_25

## Sheet: 24-nt phased clusters
Annotation of 24-nt Phased siRNA Clusters (P-score ≥ 25)
Cluster Position	Members / Length	Relative Abundance of Dominant Member	P-score	Category	Annotation
10:146778585-146779209	10/624	0.761	31.4957	intergenic
3:219877363-219878227	12/864	0.317	25.4778	repeat:Class I	RIX_koajav_AC205853-0
3:36693441-36694039	12/598	0.524	30.3338	repeat:Class I	RLC_machiavelli_AC200490_6883
2:193820011-193820467	9/456	0.98	27.8118	repeat:Class I	RLX_ahavi_AC191363_3084
5:195670873-195671543	13/670	0.751	25.2674	repeat:Class I	RLX_uper_AC185487_1151
8:47883341-47883867	13/526	0.785	26.8603	repeat:Class I	Zm1S_135L
5:204588399-204588781	9/382	0.971	30.5919	repeat:Class II/III	k_57
3:61018841-61019633	12/792	0.217	25.9784	repeat:Class II/III	ZM_CACTA_109
