# Supplementary material for: Genome-Wide Analysis of leafbladeless1-Regulated and Phased Small RNAs Underscores the Importance of the TAS3 ta-siRNA Pathway to Maize Development
Source: PLoS Genet. 2014 Dec 11;10(12):e1004826. doi: 10.1371/journal.pgen.1004826 (PMC4263373; doi:10.1371/journal.pgen.1004826)
Supplement: Dataset S3 — RNAseq and PARE analysis of predicted small RNA targets. (XLSX) [file pgen.1004826.s009.xlsx]

## Sheet: PARE siRNAs
Target Prediction and PARE libraries analysis
small RNA	Description	small RNA sequence	Target	Annotation	Chr	Strand	Binding Site	Cleavage Site	Target Score	Small Win*	Large Win*	Win ratio
aD7 (+)	tasiR-ARF	UUCUUGACCUUGUAAGGCUCU	GRMZM2G030710	arf3a	6	w	164523709-164523729	164523720	3	10.5	10.75	0.98
aD7 (+)	tasiR-ARF	UUCUUGACCUUGUAAGGCUCU	GRMZM2G030710	arf3a	6	w	164523478-164523498	164523489	3	10.5	11	0.95
aD8 (+)	tasiR-ARF	UUCUUGACCUUGUAAGGCCUC	GRMZM2G030710	arf3a	6	w	164523709-164523729	164523720	2.5	10.5	10.75	0.98
aD8 (+)	tasiR-ARF	UUCUUGACCUUGUAAGGCCUC	GRMZM2G030710	arf3a	6	w	164523478-164523498	164523489	2.5	10.5	11	0.95
bD6 (+)	tasiR-ARF	UCUUGACCUUGCAAGACCUUU	GRMZM2G030710	arf3a	6	w	164523708-164523728	164523719	0	10.5	10.75	0.98
bD6 (+)	tasiR-ARF	UCUUGACCUUGCAAGACCUUU	GRMZM2G030710	arf3a	6	w	164523477-164523497	164523488	1	10.25	11	0.93
cD6 (+)	tasiR-ARF	UCUUGACCUUGCAAGACCUUU	GRMZM2G030710	arf3a	6	w	164523708-164523728	164523719	0	10.5	10.75	0.98
cD6 (+)	tasiR-ARF	UCUUGACCUUGCAAGACCUUU	GRMZM2G030710	arf3a	6	w	164523477-164523497	164523488	1	10.25	11	0.93
eD6 (+)	tasiR-ARF	UUCUUGAUCUUGCAAGACUUU	GRMZM2G030710	arf3a	6	w	164523709-164523729	164523720	1.5	10.5	10.75	0.98
eD6 (+)	tasiR-ARF	UUCUUGAUCUUGCAAGACUUU	GRMZM2G030710	arf3a	6	w	164523478-164523498	164523489	1.5	10.5	11	0.95
gD6 (+)	tasiR-ARF	UUCUUGACCUUGCAAGACUUU	GRMZM2G030710	arf3a	6	w	164523709-164523729	164523720	0.5	10.5	10.75	0.98
gD6 (+)	tasiR-ARF	UUCUUGACCUUGCAAGACUUU	GRMZM2G030710	arf3a	6	w	164523478-164523498	164523489	0.5	10.5	11	0.95
iD5 (+)	tasiR-ARF	UUCUUGACCUUGCAAGACUUU	GRMZM2G030710	arf3a	6	w	164523709-164523729	164523720	0.5	10.5	10.75	0.98
iD5 (+)	tasiR-ARF	UUCUUGACCUUGCAAGACUUU	GRMZM2G030710	arf3a	6	w	164523478-164523498	164523489	0.5	10.5	11	0.95
bD5 (+)	tasiR-ARF	UCUUGACCUUGUAAGACCCAA	GRMZM2G441325	arf3b	6	w	158652734-158652754	158652745	3	4.5	4.5	1
bD6 (+)	tasiR-ARF	UCUUGACCUUGCAAGACCUUU	GRMZM2G441325	arf3b	6	w	158652734-158652754	158652745	1.5	4.5	4.5	1
cD5 (+)	tasiR-ARF	UCUUGACCUUGUAAGACCCAA	GRMZM2G441325	arf3b	6	w	158652734-158652754	158652745	3	4.5	4.5	1
cD6 (+)	tasiR-ARF	UCUUGACCUUGCAAGACCUUU	GRMZM2G441325	arf3b	6	w	158652734-158652754	158652745	1.5	4.5	4.5	1
aD7 (+)	tasiR-ARF	UUCUUGACCUUGUAAGGCUCU	GRMZM2G056120	arf3c	3	w	196573054-196573075	196573066	2.5	15	15	1
aD8 (+)	tasiR-ARF	UUCUUGACCUUGUAAGGCCUC	GRMZM2G056120	arf3c	3	w	196573055-196573075	196573066	1.5	15	15	1
bD6 (+)	tasiR-ARF	UCUUGACCUUGCAAGACCUUU	GRMZM2G056120	arf3c	3	w	196573054-196573074	196573065	0.5	13.75	15.25	0.9
cD6 (+)	tasiR-ARF	UCUUGACCUUGCAAGACCUUU	GRMZM2G056120	arf3c	3	w	196573054-196573074	196573065	0.5	13.75	15.25	0.9
eD6 (+)	tasiR-ARF	UUCUUGAUCUUGCAAGACUUU	GRMZM2G056120	arf3c	3	w	196573055-196573075	196573066	2	15	15	1
gD6 (+)	tasiR-ARF	UUCUUGACCUUGCAAGACUUU	GRMZM2G056120	arf3c	3	w	196573055-196573075	196573066	1	15	15	1
iD5 (+)	tasiR-ARF	UUCUUGACCUUGCAAGACUUU	GRMZM2G056120	arf3c	3	w	196573055-196573075	196573066	1	15	15	1
aD7 (+)	tasiR-ARF	UUCUUGACCUUGUAAGGCUCU	GRMZM2G437460	arf3d	3	w	210272109-210272129	210272120	3	148	149.75	0.99
aD7 (+)	tasiR-ARF	UUCUUGACCUUGUAAGGCUCU	GRMZM2G437460	arf3d	3	w	210271896-210271916	210271907	3	8.5	10	0.85
aD8 (+)	tasiR-ARF	UUCUUGACCUUGUAAGGCCUC	GRMZM2G437460	arf3d	3	w	210272109-210272129	210272120	2.5	148	149.75	0.99
aD8 (+)	tasiR-ARF	UUCUUGACCUUGUAAGGCCUC	GRMZM2G437460	arf3d	3	w	210271896-210271916	210271907	2.5	8.5	10	0.85
bD6 (+)	tasiR-ARF	UCUUGACCUUGCAAGACCUUU	GRMZM2G437460	arf3d	3	w	210272108-210272128	210272119	0	145.5	149.75	0.97
bD6 (+)	tasiR-ARF	UCUUGACCUUGCAAGACCUUU	GRMZM2G437460	arf3d	3	w	210271895-210271915	210271906	1	8.5	9	0.94
cD6 (+)	tasiR-ARF	UCUUGACCUUGCAAGACCUUU	GRMZM2G437460	arf3d	3	w	210272108-210272128	210272119	0	145.5	149.75	0.97
cD6 (+)	tasiR-ARF	UCUUGACCUUGCAAGACCUUU	GRMZM2G437460	arf3d	3	w	210271895-210271915	210271906	1	8.5	9	0.94
eD6 (+)	tasiR-ARF	UUCUUGAUCUUGCAAGACUUU	GRMZM2G437460	arf3d	3	w	210272109-210272129	210272120	1.5	148	149.75	0.99
eD6 (+)	tasiR-ARF	UUCUUGAUCUUGCAAGACUUU	GRMZM2G437460	arf3d	3	w	210271896-210271916	210271907	1.5	8.5	10	0.85
gD6 (+)	tasiR-ARF	UUCUUGACCUUGCAAGACUUU	GRMZM2G437460	arf3d	3	w	210272109-210272129	210272120	0.5	148	149.75	0.99
gD6 (+)	tasiR-ARF	UUCUUGACCUUGCAAGACUUU	GRMZM2G437460	arf3d	3	w	210271896-210271916	210271907	0.5	8.5	10	0.85
iD5 (+)	tasiR-ARF	UUCUUGACCUUGCAAGACUUU	GRMZM2G437460	arf3d	3	w	210272109-210272129	210272120	0.5	148	149.75	0.99
iD5 (+)	tasiR-ARF	UUCUUGACCUUGCAAGACUUU	GRMZM2G437460	arf3d	3	w	210271896-210271916	210271907	0.5	8.5	10	0.85
aD7 (+)	tasiR-ARF	UUCUUGACCUUGUAAGGCUCU	GRMZM5G874163	arf3e	8	w	174219758-174219778	174219769	2	20.25	20.25	1
aD7 (+)	tasiR-ARF	UUCUUGACCUUGUAAGGCUCU	GRMZM5G874163	arf3e	8	w	174219976-174219997	174219988	2.5	15	15	1
aD8 (+)	tasiR-ARF	UUCUUGACCUUGUAAGGCCUC	GRMZM5G874163	arf3e	8	w	174219977-174219997	174219988	1.5	15	15	1
aD8 (+)	tasiR-ARF	UUCUUGACCUUGUAAGGCCUC	GRMZM5G874163	arf3e	8	w	174219758-174219778	174219769	3	20.25	20.25	1
bD5 (+)	tasiR-ARF	UCUUGACCUUGUAAGACCCAA	GRMZM5G874163	arf3e	8	w	174219757-174219777	174219768	3	19.75	20.25	0.98
bD6 (+)	tasiR-ARF	UCUUGACCUUGCAAGACCUUU	GRMZM5G874163	arf3e	8	w	174219976-174219996	174219987	0.5	13.75	15.25	0.9
bD6 (+)	tasiR-ARF	UCUUGACCUUGCAAGACCUUU	GRMZM5G874163	arf3e	8	w	174219757-174219777	174219768	1.5	19.75	20.25	0.98
cD5 (+)	tasiR-ARF	UCUUGACCUUGUAAGACCCAA	GRMZM5G874163	arf3e	8	w	174219757-174219777	174219768	3	19.75	20.25	0.98
cD6 (+)	tasiR-ARF	UCUUGACCUUGCAAGACCUUU	GRMZM5G874163	arf3e	8	w	174219976-174219996	174219987	0.5	13.75	15.25	0.9
cD6 (+)	tasiR-ARF	UCUUGACCUUGCAAGACCUUU	GRMZM5G874163	arf3e	8	w	174219757-174219777	174219768	1.5	19.75	20.25	0.98
dD7 (+)	tasiR-ARF	UUCUUGACCUUGUAAGGCCCU	GRMZM5G874163	arf3e	8	w	174219758-174219778	174219769	1.5	20.25	20.25	1
eD6 (+)	tasiR-ARF	UUCUUGAUCUUGCAAGACUUU	GRMZM5G874163	arf3e	8	w	174219758-174219778	174219769	2	20.25	20.25	1
eD6 (+)	tasiR-ARF	UUCUUGAUCUUGCAAGACUUU	GRMZM5G874163	arf3e	8	w	174219977-174219997	174219988	2	15	15	1
gD6 (+)	tasiR-ARF	UUCUUGACCUUGCAAGACUUU	GRMZM5G874163	arf3e	8	w	174219758-174219778	174219769	1	20.25	20.25	1
gD6 (+)	tasiR-ARF	UUCUUGACCUUGCAAGACUUU	GRMZM5G874163	arf3e	8	w	174219977-174219997	174219988	1	15	15	1
iD5 (+)	tasiR-ARF	UUCUUGACCUUGCAAGACUUU	GRMZM5G874163	arf3e	8	w	174219758-174219778	174219769	1	20.25	20.25	1
iD5 (+)	tasiR-ARF	UUCUUGACCUUGCAAGACUUU	GRMZM5G874163	arf3e	8	w	174219977-174219997	174219988	1	15	15	1
aD3 (-)	ta-siRNA	AACACGGCAAUAUCGGGACUG	GRMZM2G178686	tas3a	8	c	130211105-130211125	130211114	0	16.5	18	0.92
bD9 (-)	ta-siRNA	UGAGGAAGGAUAAAGAUGGUG	GRMZM2G020468	tas3b	9	c	134290016-134290036	134290025	0	64.75	71	0.91
dD3 (-)	ta-siRNA	AACAUGGCAAUGAUGAGACUG	GRMZM2G124744	tas3d	10	w	85312929-85312949	85312940	0	9	9.5	0.95
gD2 (-)	ta-siRNA	UGGAAGGAUCGACAGGCGCGA	GRMZM2G082055	tas3g	5	w	183501201-183501221	183501212	0	7.25	7.5	0.97
gD8 (-)	ta-siRNA	CAAGAAGGGUUCUGACAGCGG	GRMZM2G082055	tas3g	5	w	183501075-183501095	183501086	0	11.75	12.75	0.92
gD9 (-)	ta-siRNA	UGGUGAAUAGGUUGGAAGUCG	GRMZM2G082055	tas3g	5	w	183501054-183501074	183501065	0	87	89.5	0.97
iD2 (-)	ta-siRNA	UGGGAGGAUUGAUAGGUGCGA	GRMZM2G082055	tas3g	5	w	183501201-183501221	183501212	3.5	7.25	7.5	0.97
iD2 (-)	ta-siRNA	UGGGAGGAUUGAUAGGUGCGA	GRMZM2G512113	tas3i	5	w	183517255-183517275	183517266	0	21.5	22	0.98
iD8 (-)	ta-siRNA	AAGAGGAAAGAGGGCGUGGUA	GRMZM2G512113	tas3i	5	w	183517129-183517149	183517140	0	12	15.75	0.76
gD2 (-)	ta-siRNA	UGGAAGGAUCGACAGGCGCGA	GRMZM2G018189	SLT1 protein	3	w	181100026-181100046	181100037	3.5	4.75	6.25	0.76
siR239-gyma derived	LBL1 dependent siRNA	AUACUCGUACGAAUGCUGAUAA	GRMZM2G027490	not assigned	7	c	163156195-163156216	163156204	0	11.75	14.5	0.81
siR239-gyma derived	LBL1 dependent siRNA	AUACUCGUACGAAUGCUGAUAA	GRMZM2G516280	not assigned	6	w	70181296-70181317	70181308	0	11.75	14.5	0.81
siR239-gyma derived	LBL1 dependent siRNA	AUACUCGUACGAAUGCUGAUAA	GRMZM2G356256	not assigned	6	w	70216658-70216679	70216670	0	11.75	14.5	0.81
siR239-gyma derived	LBL1 dependent siRNA	AUACUCGUACGAAUGCUGAUAA	GRMZM2G700046	not assigned	7	w	69475125-69475146	69475137	1	11.75	14.5	0.81
siR239-gyma derived	LBL1 dependent siRNA	AUACUCGUACGAAUGCUGAUAA	GRMZM2G702522	not assigned	4	c	108585280-108585301	108585289	1	11.75	14.5	0.81
siR239-gyma derived	LBL1 dependent siRNA	AUACUCGUACGAAUGCUGAUAA	GRMZM2G700192	not assigned	7	c	113590993-113591014	113591002	1	11.75	14.5	0.81
siR239-gyma derived	LBL1 dependent siRNA	AUACUCGUACGAAUGCUGAUAA	GRMZM2G333798	not assigned	1	c	15207679-15207700	15207688	1.5	11.75	14.5	0.81
siR239-gyma derived	LBL1 dependent siRNA	AUACUCGUACGAAUGCUGAUAA	GRMZM2G010925	not assigned	3	w	140766939-140766960	140766951	2	11.75	14	0.84
* Small Win (Ws) = average number of PARE reads per 15M total reads at the predicted cleavage site ± 2 nt; Large Win (Wl) = predicted cleavage site ± 15 nt

## Sheet: RNAseq Targets
RNA deep sequencing - Differential Expression
small RNA	Target	Annotation	RPKM WT	RPKM lbl1	fold change (WT/lbl1)	log2fc (WT/lbl1)	Adjusted p-value
tasiR-ARFs	GRMZM2G030710	arf3a	56.4837	119.852	0.471279	-1.08535	0.00358163
tasiR-ARFs	GRMZM2G441325	arf3b	37.991	46.7483	0.812671	-0.299256	0.471499
tasiR-ARFs	GRMZM2G056120	arf3c	14.9106	38.2044	0.390285	-1.3574	0.00289418
tasiR-ARFs	GRMZM2G437460	arf3d	45.1785	138.027	0.327316	-1.61124	1.98994e-06
tasiR-ARFs	GRMZM5G874163	arf3e	23.8696	64.1037	0.372359	-1.42523	0
tasiR-ARFs	GRMZM2G178686	tas3a	44.5575	46.6702	0.954731	-0.0668334	1
tasiR-ARFs	GRMZM2G020468	tas3b	267.521	136.756	1.95619	0.968048	0.000278575
tasiR-ARFs	GRMZM2G124744	tas3d	37.3795	44.7034	0.836167	-0.258137	0.789789
tasiR-ARFs	GRMZM2G082055	tas3g	21.0192	10.9749	1.91521	0.9375	0.38715
tasiR-ARFs	GRMZM2G512113	tas3i	61.2474	29.5289	2.07415	1.05252	0.18971
gD2(-)	GRMZM2G018189	SLT1 protein	79.3008	78.9835	1.00402	0.00578412	0.993272
siR239-gyma derived	GRMZM2G027490	unknown	0.0691536	0.547359	0.12634	-2.98461	1
siR239-gyma derived	GRMZM2G516280	unknown	0	0	1	0	1
siR239-gyma derived	GRMZM2G356256	unknown	0.197007	0.143731	1.37066	0.454876	1
siR239-gyma derived	GRMZM2G700046	unknown	0.722656	1.18777	0.608414	-0.716875	1
siR239-gyma derived	GRMZM2G702522	unknown	0.019709	0.206178	0.0955922	-3.38696	1
siR239-gyma derived	GRMZM2G700192	unknown	0.164538	0.485525	0.338887	-1.56112	1
siR239-gyma derived	GRMZM2G333798	unknown	0.161399	0	Inf		1
siR239-gyma derived	GRMZM2G010925	unknown	0	0.060919	0		1
