# Supplementary material for: Genome-Wide Analysis of leafbladeless1-Regulated and Phased Small RNAs Underscores the Importance of the TAS3 ta-siRNA Pathway to Maize Development
Source: PLoS Genet. 2014 Dec 11;10(12):e1004826. doi: 10.1371/journal.pgen.1004826 (PMC4263373; doi:10.1371/journal.pgen.1004826)
Supplement: Dataset S4 — RNAseq analysis of genes accumulating LBL1 regulated small RNAs. (XLS) [file pgen.1004826.s010.xls]

## Sheet: RNAseq of DE siRNA Genes
RNA Deep Sequencing of Genes Accumulating LBL1 Regulated small RNAs
Gene	Annotation		RPKM WT	RPKM lbl1	fold change (WT/lbl1)	log2fc (WT/lbl1)	Adjusted p-value
FGS:gene:GRMZM2G020898:exon,	Glucan endo-1,3-beta-glucosidase		4.05529	2.43138	1.6679	0.73803	0.587166	Genes accumulating increased levels of 21- and 22-nt siRNAs in lbl1
FGS:gene:GRMZM2G072315:exon,	ribosomal L13		355.132	363.405	0.977235	-0.0332229	0.968546
FGS:gene:GRMZM2G102860:exon,	known protein coding		0.207767	0.885178	0.234718	-2.091	1	Gene accumulating increased levels of 22-nt siRNAs in lbl1
FGS:gene:GRMZM2G075463:exon,	known protein coding		0.392751	0.924161	0.424981	-1.23453	1	Genes accumulating increased levels of 22- and 24-nt siRNAs in lbl1
WGS:gene:GRMZM2G471555:intron	Novel protein coding		0	0	1	0	1
FGS:gene:GRMZM2G443985:exon	Cysteine synthase		25.2977	18.5489	1.36384	0.447673	0.501752	Genes accumulating increased levels of 24-nt siRNAs in lbl1
FGS:gene:GRMZM2G444115:exon	Novel protein coding		0.304291	0.0794836	3.82835	1.93672	1
FGS:gene:GRMZM2G116142:exon	Novel protein coding		0	0.0154724	0		1
FGS:gene:AC215907.3_FG003:exon	Novel protein coding		0.669614	0.371177	1.80403	0.851222	1
FGS:gene:GRMZM2G028709:exon	Serine/threonine-protein kinase CTR1		10.2527	10.0084	1.02441	0.0347925	0.970959
FGS:gene:GRMZM2G456618:intron	Novel protein coding		0.952168	0.905281	1.05179	0.0728505	1
FGS:gene:GRMZM2G156459:intron	Putative uncharacterized protein		14.8707	12.4383	1.19556	0.257683	0.858169
WGS:gene:GRMZM2G122591:exon	Hypothetical protein		13.7762	15.853	0.868996	-0.202578	0.796672
WGS:gene:AC199913.4_FG001:exon	Novel protein coding		0.199799	0.976883	0.204527	-2.28964	1
WGS:gene:GRMZM2G534430:exon	Novel protein coding		1.87638	4.95244	0.37888	-1.40019	0.565094
WGS:gene:GRMZM5G888041:intron	Novel protein coding		0	0	1	0	1
FGS:gene:GRMZM2G093276:exon	ZIP zinc/iron transport family protein		0.343266	8.14025	0.042169	-4.56767	6.33019e-06	Gene accumulating reduced levels of 22-nt siRNAs in lbl1
FGS:gene:GRMZM2G466549:exon	Known protein coding		0.400989	0.240291	1.66876	0.73878	1	Genes accumulating reduced levels of 24-nt siRNAs in lbl1
FGS:gene:GRMZM2G165638:exon	Known protein coding		0	0	1	0	1
FGS:gene:GRMZM2G700407:exon	Novel protein coding		0	0	1	0	1
WGS:gene:GRMZM2G044689:exon	Novel protein coding		0	0	1	0	1
WGS:gene:GRMZM2G317331:exon	Novel protein coding		0	0	1	0	1
WGS:gene:GRMZM2G312399:exon	Novel protein coding		0	0	1	0	1
