# Supplementary material for: Genome-Wide Analysis of leafbladeless1-Regulated and Phased Small RNAs Underscores the Importance of the TAS3 ta-siRNA Pathway to Maize Development
Source: PLoS Genet. 2014 Dec 11;10(12):e1004826. doi: 10.1371/journal.pgen.1004826 (PMC4263373; doi:10.1371/journal.pgen.1004826)
Supplement: Dataset S5 — RNAseq analysis of genes nearby windows accumulating 24-nt LBL1 regulated small RNAs. (XLSX) [file pgen.1004826.s011.xlsx]

## Sheet: genes nearby 24-nt DE windows
RNAseq of genes nearby 24-nt small RNA windows down-regulated in lbl1
Position	Category	Annotation	Closest Gene	Distance*	Relative position of small RNA locus to gene	RPKM WT	RPKM lbl1	fold change (WT/lbl1)	log2fc (WT/lbl1)	Adjusted p-value	Gene Annotation
3:210791001-210791500	repeat:Class I,	RLC_ajit_AC191382_3096	GRMZM2G024144	0	downstream	0	0.117903	0		1
5:7447001-7447500	repeat:Class I,	RLG_hera_AC214536_12775	GRMZM2G087482	0	overlap	18.4534	14.1054	1.30825	0.387639	0.589076
4:189376001-189376500	repeat:Class I,	RLX_ekeje_AC197537-0	GRMZM2G428035	0	overlap	7.06171	6.36306	1.1098	0.150297	0.903408
7:28357001-28357500	repeat:Class I,	RLX_fajy_AC190874_2682	GRMZM2G045834	0	overlap	0	0.557511	0		1
6:7053501-7055000	repeat:Class I,	RLX_milt_AC198975_6250/RLX_milt_AC209648_10275	GRMZM2G127294	0	overlap	0	0.0249929	0		1
4:116127001-116127500	repeat:Class I,	RLX_yraj_AC205486_8834	GRMZM2G134563	0	overlap	3.83624	9.40117	0.40806	-1.29315	1
3:213013001-213013500	repeat:Class II/III,	trep1820	GRMZM2G150952	0	overlap	0.522872	0.4272	1.22395	0.291546	1
9:3071501-3072000	repeat:Class II/III,	ZM_CACTA_10	GRMZM2G102946	0	overlap	104.325	50.1528	2.08014	1.05668	0.0506134
9:89199001-89199500	repeat:Class II/III	Zm_PIF/Harbinger_22	GRMZM2G058336	0	downstream	0	0	1	0	1
6:8105501-8106000	repeat:Class II/III,	ZM_Tourist_34	GRMZM2G068955	0	overlap	0.937354	0.688866	1.36072	0.444371	1
2:28639501-28640000	repeat:Class II/III,	Zm_Tourist_17	GRMZM2G076279	0	upstream	19.1608	17.0319	1.12499	0.169918	0.883402
1:207783001-207783500	repeat:Other,	ZRSiTETN00200001	GRMZM2G438749	0	upstream	0	0.0492237	0		1
9:7039501-7040000	repeat:Class II/III,	Zm_Mariner_8 /RLX_loukuv_AC197842_5799	GRMZM2G174087	10	downstream	0	0	1	0	1
5:212078001-212078500	repeat:Other,	tandem repeat	GRMZM2G333565	120	downstream	0.0204143	0	Inf		1
6:9615001-9615500	repeat:Class I,	RLG_prem1_AC206253_9147/RLX_milt_AC198975_6250	GRMZM2G165655	226	upstream	0	0	1	0	1
4:202075501-202076000	repeat:Class II/III,	ZM_hAT_28	GRMZM2G095873	652	downstream	1.0674	4.3996	0.242613	-2.04327	0.24784
2:145567501-145568000	intergenic		GRMZM2G346037	787	upstream	0	0.028563	0		1
6:108972001-108972500	repeat:Class I,	RLX_afuv_AC186332_26	GRMZM2G016744	815	downstream	1.71699	0.223557	7.68032	2.94117	0.316057
6:7044001-7044500	repeat:Class II/III,	ZM_hAT_noncoding_21	GRMZM2G127328	846	upstream	0.0588088	1.37924	0.0426386	-4.5517	1
3:17022001-17022500	repeat:Class II/III,	ZM_hAT_noncoding_65	AC215260.3_FG003	851	downstream	0.390934	0.132611	2.94798	1.55972	1
9:137087501-137088000	repeat:Class II/III	ZM_CACTA_noncoding_7	GRMZM2G053790	990	upstream	7.3363	7.79131	0.9416	-0.0868133	0.944575
2:362001-362500	repeat:Class I,	RLG_prem1_AC206253_9147	GRMZM2G013776	1107	downstream	0.0419046	0.35572	0.117802	-3.08556	1
6:6118001-6118500	repeat:Class I,	RLG_ojam_AC198400_5989	GRMZM2G303937	1193	upstream	0	0	1	0	1
10:18147001-18147500	repeat:Class II/III,	Novel transposable element	GRMZM2G704428	1203	upstream	0	0	1	0	1
6:6136001-6136500	repeat:Class I,	RLG_ojam_AC198400_5989	GRMZM2G450546	1370	upstream	0	0	1	0	1
8:32176001-32177000	repeat:Class I,	RLG_xilon-diguus_AC185317_1058	GRMZM2G550156	1612	dnstream	0	0	1	0	1
7:106502501-106503000	repeat:Class I,	RLG_prem1_AC184142_802	GRMZM5G857369	1839	downstream	0.0406847	0.651788	0.0624201	-4.00184	1
3:208405501-208406500	repeat:Class II/III,	ZM_hAT_noncoding_55	GRMZM2G452801	1903	downstream	0	0	1	0	1
10:133306001-133306500	repeat:Class II/III	ZM_CACTA_93/RLG_gyte_AC207411_9568	GRMZM2G000973	1915	downstream	6.64364	4.05313	1.63914	0.712937	0.2746
1:24205001-24205500	repeat:Class I,	RLG_huck_AC208546_9913	GRMZM2G440543	2091	upstream	17.5084	14.6632	1.19404	0.255847	0.864312
6:144861501-144862000	repeat:Class I,	RLC_yrer_AC198936_6221/RLC_opie_AC197084_5382	GRMZM2G117298	2134	downstream	71.9366	60.3139	1.1927	0.254235	0.605383
6:7139501-7140500	repeat:Class II/III,	ZM_Tourist_18	GRMZM2G127299	2259	upstream	12.9927	7.37137	1.76259	0.817697	0.352264
9:11493501-11494000	repeat:Class II/III,	ZM_hAT_noncoding_71	GRMZM2G089713	2261	upstream	215.257	541.637	0.397419	-1.33127	1.48225e-05	shrunken1
4:69917501-69918000	repeat:Class I,	RLX_avahi_AC191363_3084	GRMZM2G148561	2358	downstream	6.72463	5.53934	1.21398	0.279741	0.883853
2:172261501-172262000	repeat:Class II/III,	Known transposable element	GRMZM2G014106	2543	upstream	10.9547	7.58366	1.44451	0.530584	0.59629
9:9494501-9495000	repeat:Class I,	Zm1S_24L	GRMZM5G864689	2617	upstream	2.37841	2.27158	1.04703	0.0663013	0.972369
8:131542501-131543000	repeat:Class II/III,	Novel transposable element	GRMZM2G351921	2678	upstream	1.05218	0.923075	1.13986	0.188862	1
9:151812501-151813000	repeat:Class I,	RLX_milt_AC194936_4356/Zm1S_16L	GRMZM2G010017	2689	upstream	32.8637	31.5933	1.04021	0.0568763	1
5:204312001-204312500	repeat:Class II/III,	Novel transposable element	GRMZM2G012213	3104	downstream	13.2332	9.55767	1.38456	0.469431	0.634159
2:75442501-75443000	intergenic		GRMZM2G459896	3122	downstream	0	0	1	0	1
3:210817501-210818000	repeat:Class I,	RLC_ajit_AC191382_3096	GRMZM2G150631	3175	downstream	46.1506	38.5641	1.19672	0.259091	0.767031
8:171641501-171642000	repeat:Class I,	RLX_yreud_AC198385_5976	GRMZM2G132223	3225	upstream	0.398892	0.654686	0.609288	-0.714805	1
8:151266501-151267000	repeat:Class II/III,	ZM_CACTA_5	GRMZM2G017305	3411	downstream	32.0471	33.8404	0.947007	-0.0785528	0.905581
6:144856501-144857500	repeat:Class I,	RLC_ajit_AC191382_3096	GRMZM5G817395	3607	downstream	51.3687	41.291	1.24407	0.315062	0.662414
1:281759001-281759500	repeat:Class II/III,	Novel transposable element	GRMZM2G055054	3884	upstream	0	0	1	0	1
1:253369501-253370000	intergenic		GRMZM2G141332	4634	downstream	36.3115	30.3019	1.19832	0.261018	0.792231
1:119974001-119974500	repeat:Class I,	RLG_prem1_AC191715_3282	AC203280.3_FG001	4711	upstream	0	0	1	0	1
4:208842501-208843000	repeat:Class I,	RLG_prem1_AC186287_1362	GRMZM2G073290	4958	upstream	0	0	1	0	1
8:3402501-3403000	intergenic		GRMZM5G868868	5211	downstream	7.35479	4.54814	1.6171	0.693407	0.616192
6:96892001-96892500	intergenic		GRMZM2G169184	5605	downstream	64.435	84.3634	0.763779	-0.388773	0.592721
4:170704001-170704500	repeat:Class I,	RLG_cinful-zeon_AC212696_11896	GRMZM2G473411	5968	downstream	0	0.0917368	0		1
8:167546001-167546500	repeat:Class II/III,	Novel transposable element	GRMZM2G440348	6354	downstream	0	0	1	0	1
6:6130501-6131500	repeat:Class II/III,	ZM_hAT_noncoding_38	GRMZM2G450546	6620	upstream	0	0	1	0	1
9:97798001-97798500	repeat:Class I,	RLG_puck_AC211927_11478	GRMZM2G154209	6717	downstream	0	0	1	0	1
7:121719501-121720000	intergenic		GRMZM2G118119	6790	downstream	0	0	1	0	1
8:149023001-149023500	repeat:Class II/III,	Novel transposable element	GRMZM2G007848	8678	upstream	23.1789	25.6053	0.905238	-0.14363	0.886999
5:196752501-196753000	repeat:Class I,	RLX_yreud_AC198385_5976	GRMZM2G010673	8739	upstream	5.72378	3.55326	1.61085	0.687825	0.77611
3:213531501-213532000	repeat:Class I,	RLX_lamyab_AC215655_13126	GRMZM5G824843	9314	upstream	19.9742	11.1104	1.79779	0.846227	0.491298
RNAseq of genes nearby 24-nt small RNA windows up-regulated in lbl1
Position	Category	Annotation	Closest Gene	Distance*	Relative position of small RNA locus to gene	RPKM WT	RPKM lbl1	fold change (WT/lbl1)	log2fc (WT/lbl1)	Adjusted p-value
1:81429501-81430000	repeat:Other,	tandem repeat	GRMZM2G137561	0	overlap	14.9406	14.4831	1.03159	0.0448677	0.980006
6:151137501-151138000	repeat:Class II/III,	Zm_Tourist_40	AC203754.4_FG007	0	overlap	0.26879	0.206255	1.30319	0.38205	1
6:84521001-84521500	intergenic		GRMZM2G116427	28	upstream	13.2977	20.2831	0.655605	-0.609101	0.565375
9:149540501-149541000	intergenic		GRMZM2G061314	47	downstream	3.20921	2.67872	1.19804	0.260674	0.840452
3:195397001-195397500	intergenic		GRMZM2G016435	235	downstream	0.332958	33.7079	0.00987774	-6.6616	6.58142e-08	Dynein light chain LC6
3:230336001-230336500	intergenic		GRMZM2G138496	252	downstream	11.9299	9.18541	1.29879	0.377166	0.570358
5:4656001-4656500	repeat:Other,	ZRSiRGRR00500009	GRMZM2G027495	366	upstream	11.825	16.7757	0.704889	-0.504533	0.0288986	C3HC4 type RING finger
2:224415001-224415500	intergenic		GRMZM2G358633	379	downstream	0	0	1	0	1
5:74159501-74160000	intergenic		GRMZM2G032267	400	downstream	79.7328	72.6668	1.09724	0.133877	0.821287
10:144032501-144033000	intergenic		GRMZM5G898792	450	downstream	0	0	1	0	1
1:297166001-297167500	intergenic		GRMZM2G304657	529	downstream	3.51551	1.22881	2.86091	1.51647	0.567805
8:38805001-38805500	intergenic		GRMZM2G003417	570	downstream	13.0238	16.4537	0.791542	-0.337262	0.832092
2:20535501-20536000	intergenic		GRMZM2G175816	584	downstream	25.3359	45.4148	0.557878	-0.841979	0.0624574
10:146758501-146761000	intergenic		AC199961.4_FG001	594	downstream	0.0494996	0.0518664	0.954367	-0.0673834	1
7:6539001-6539500	repeat:Other,	ZRSiRGRR00500009	GRMZM5G878044	629	downstream	38.4479	64.4864	0.596217	-0.74609	0.405948
4:169559001-169559500	repeat:Other,	ZRSiRGRR00500009	GRMZM2G123887	673	downstream	80.9588	51.0927	1.58455	0.664071	0.229975
1:82510501-82511000	intergenic		GRMZM2G125266	835	downstream	1.49594	0.343381	4.3565	2.12317	1
9:131373001-131373500	intergenic		GRMZM2G398288	995	downstream	9.53201	9.4903	1.0044	0.00632677	0.996141
4:180248001-180248500	intergenic		GRMZM2G448883	1039	downstream	63.2262	36.9563	1.71084	0.774702	0.250375
2:213204001-213204500	intergenic		GRMZM2G375310	1121	downstream	0	0	1	0	1
7:150653501-150654000	repeat:Class II/III,	ZM_hAT_4	GRMZM2G700262	1149	downstream	0.0867308	0.181719	0.47728	-1.06709	1
1:270732001-270732500	intergenic		GRMZM2G327208	1632	downstream	0.953165	1.26233	0.755084	-0.405291	1
5:73149501-73150000	repeat:Class I,	RLC_giepum_AC197531_5634	GRMZM2G099827	1694	downstream	0.0546875	0.146209	0.374036	-1.41875	1
5:208176501-208177000	intergenic		GRMZM2G055124	1715	upstream	0	0	1	0	1
7:129846001-129846500	intergenic		GRMZM2G700210	1734	upstream	0	0	1	0	1
2:22606001-22606500	repeat:Class I,	RLX_avahi_AC191363_3084	GRMZM2G429254	1788	downstream	0.764229	1.03856	0.735854	-0.442508	1
2:234215001-234215500	repeat:Other,	ZRSiRGRR00500009	GRMZM2G012326	3058	downstream	16.4038	13.7581	1.1923	0.253749	0.8171
10:140779501-140780000	repeat:Class I,	RLX_naseup_AC196428_5108	GRMZM5G887345	3268	downstream	37.2731	32.6934	1.14008	0.189135	0.504447
1:286330501-286331000	repeat:Class II/III,	ZM_hAT_noncoding_32	GRMZM2G010353	3333	downstream	10.1612	13.4841	0.753569	-0.408188	0.715686
5:180887501-180888000	repeat:Class I,	RLX_buire_AC194484_4158	GRMZM2G101274	3670	upstream	26.5829	38.6474	0.687832	-0.539873	0.502317
10:5584001-5584500	repeat:Class I,	RLX_vedi_AC198992_6258	GRMZM2G051637	3702	upstream	30.1013	19.9533	1.50859	0.593198	0.361518
10:146784501-146787000	intergenic		GRMZM2G050560	3900	downstream	21.251	12.6373	1.68161	0.749842	0.338216
6:7141501-7142000	repeat:Class I,	RLC_giepum_AC211251_11074	GRMZM2G127299	4009	upstream	12.9927	7.37137	1.76259	0.817697	0.352264
1:289842501-289843000	intergenic		GRMZM2G151249	4316	upstream	0.5196	0.790897	0.656976	-0.606088	1
10:146732501-146733500	intergenic		GRMZM2G008730	4522	downstream	0.314627	0	Inf		1
1:5805001-5805500	repeat:Class I,	RLX_gotur_AC201794_7086	GRMZM2G371137	4548	upstream	3.84748	3.89374	0.988119	-0.0172427	0.991125
5:208681001-208681500	intergenic		AC220927.3_FG007	4885	downstream	107.724	71.3202	1.51043	0.594957	0.433192
10:146734001-146734500	intergenic		GRMZM2G008730	5772	downstream	0.314627	0	Inf		1
4:5973501-5974000	intergenic		GRMZM2G166203	5864	upstream	0	0	1	0	1
10:146735001-146735500	intergenic		AC199961.4_FG004	5933	upstream	0.0692777	0	Inf		1
10:2426001-2426500	intergenic		GRMZM2G151903	6132	upstream	8.05133	4.82284	1.66942	0.739344	0.439808
3:5757501-5758000	repeat:Class II/III,	ZM_Stowaway_8	GRMZM2G397759	6227	downstream	1.13898	0.836185	1.36211	0.445848	1
10:118770501-118771000	repeat:Class I,	RLX_ipiki_AC212468_11834	GRMZM2G166484	6475	upstream	0.155483	0	Inf		1
4:82159001-82159500	intergenic		GRMZM2G510127	7285	upstream	4.43209	1.41304	3.13656	1.64918	0.564775
9:137058501-137059000	repeat:Class I,	RLC_giepum_AC211155_11010	GRMZM2G053639	7379	upstream	0	0	1	0	1
10:146776501-146779500	intergenic		AC199961.4_FG001	9500	upstream	21.251	12.6373	1.68161	0.749842	0.338216
4:227290001-227290500	repeat:Other,	ZRSiRGRR00500009	GRMZM2G074122	9739	upstream	29.0623	27.9937	1.03817	0.0540467	0.950878
7:172964501-172965000	intergenic		GRMZM5G845472	9940	upstream	1.08421	0.135489	8.0022	3.0004	1
* distance from the middle of the differentially regulated 24-nt small RNA window to the gene
